# Supplementary material for: Particle-Associated Microbial Community in a Subtropical Lake During Thermal Mixing and Phytoplankton Succession
Source: Front Microbiol. 2019 Sep 13;10:2142. doi: 10.3389/fmicb.2019.02142 (PMC6753980; doi:10.3389/fmicb.2019.02142)
Supplement: Supplementary file 1 [file Table_1.XLSX]

## Sheet: chemistry
results
Date	Station	Depth	Conductivity	Kjdi	NH4	Nitrit	Nitrate	Ntot	Oxygen	PH	PTD	Port	Ptot	Turbidity
	A	1	1254	0.334	0.211	0.015	0.051	0.45		8.3	0.003	0.001	0.011	1
	A	3	1254	0.344	0.193	0.015	0.051	0.53		8.36	0.003	0.001	0.012	1.3
	A	5	1253	0.352	0.194	0.016	0.052	0.44		8.34	0.005	0.003	0.009	1
	A	10	1253	0.335	0.191	0.015	0.05	0.44		8.37	0.004	0.001	0.024	0.9
	A	15	1255	0.348	0.195	0.016	0.056	0.46		8.36	0.003	0.001	0.008	1.2
2015-01-04			1253.8	0.342527	0.196672	0.0153923	0.0519589	0.462839	#NUM!	8.34596	0.00351948	0.00124573	0.011793	1.07022
	A	1	1255	0.461	0.209	0.043	0.056	0.6	7.5	8.22	0.005	0.001	0.016	0.95
	A	3	1264	0.491	0.208	0.043	0.056	0.58	7.3	8.21	0.01	0.001	0.016	0.9
	A	5	1265	0.482	0.21	0.043	0.055	0.59		8.2	0.006	0.001	0.013	1.1
	A	10	1265	0.481	0.212	0.043	0.056	0.63		8.19	0.011	0.001	0.014	0.9
	A	15	1262	0.491	0.223	0.043	0.056	0.61		8.18	0.005	0.001	0.02	1
2015-01-11			1262.19	0.481073	0.212331	0.043	0.0557986	0.601756	7.39932	8.19999	0.00697424	0.001	0.0156267	0.967209
	A	1	1250	0.374	0.236	0.053	0.073	0.54		7.91	0.007	0.002	0.014	1.2
	A	3	1260	0.306	0.233	0.052	0.072	0.53		7.93	0.007	0.001	0.01	0.75
	A	5	1256	0.284	0.23	0.053	0.073	1.6		7.92	0.007	0.001	0.015	1.1
	A	10	1254	0.276	0.0228	0.053	0.071	0.63		7.91	0.004	0.002	0.016	0.75
	A	15	1258	0.305	0.206	0.053	0.072	0.56		7.91	0.006	0.001	0.015	1
2015-01-18			1255.6	0.307202	0.14281	0.0527985	0.0721961	0.694486	#NUM!	7.916	0.00606878	0.00131951	0.0138193	0.942192
	A	1	1243	0.486	0.174	0.077	0.087	0.68	9.3	8.09	0.006	0.001	0.019	1.6
	A	3	1255	0.328	0.175	0.076	0.086	0.85	9.4	8.12	0.001	0.001	0.022	1.5
	A	5	1271	0.368	0.178	0.077	0.085	0.75	9.5	8.12	0.005	0.001	0.027	1.3
	A	10	1266	0.509	0.173	0.077	0.084	0.81	9.5	8.1	0.005	0.001	0.02	1.5
	A	15	1267	0.329	0.179	0.077	0.084	0.76	9.2	8.09	0.006	0.001	0.023	1.2
2015-01-25			1260.36	0.396693	0.175785	0.076799	0.085192	0.767817	9.37927	8.10399	0.00389806	0.001	0.0220323	1.41216
	A	1	1245	0.273	0.096	0.098	0.139	0.73	10.5	8.25	0.005	0.001	0.03	1.6
	A	3	1247	0.176	0.095	0.1	0.134	0.66	10.1	8.25	0.005	0.001	0.01	2.1
	A	5	1247	0.214	0.096	0.101	0.135	0.74	9.6	8.22	0.005	0.002	0.023	1.7
	A	10	1249	0.25	0.101	0.103	0.137	0.73	9.7	8.19	0.006	0.003	0.012	1.3
	A	15	1249	0.206	0.102	0.106	0.148	0.77	9.1	8.13	0.005	0.003	0.015	1
2015-02-01			1247.4	0.221197	0.0979575	0.101564	0.138512	0.725074	9.78856	8.20788	0.00518569	0.0017826	0.016551	1.4933
	A	1	1250	0.126	0.026	0.071	0.173	0.47	10.6	8.25	0.012	0.001	0.02	2.9
	A	3	1253	0.096	0.028	0.071	0.173	0.37	10.4	8.26	0.009	0.001	0.023	2.4
	A	5	1251	0.125	0.03	0.071	0.174	0.61	9.2	8.25	0.007	0.001	0.018	2
	A	10	1250	0.127	0.036	0.069	0.174	0.48	9.2	8.16	0.008	0.001	0.009	1.7
	A	15	1253	0.074	0.049	0.067	0.179	0.56	9.3	8.1	0.008	0.002	0.009	1.1
2015-02-08			1251.4	0.10728	0.0328965	0.0697814	0.174586	0.490921	9.7203	8.20375	0.00864849	0.0011487	0.014632	1.91909
	A	1	1238	0.215	0.041	0.016	0.309	0.68		8.08	0.007	0.002	0.032	0.7
	A	3	1251	0.293	0.043	0.016	0.311	0.65		8.08	0.004	0.002	0.013	0.8
	A	5	1254	0.449	0.05	0.016	0.315	0.81		8.07	0.007	0.003	0.014	0.7
	A	10	1255	0.401	0.046	0.016	0.313	0.81		8.07	0.002	0.001	0.014	0.95
	A	15	1255	0.351	0.042	0.016	0.313	0.81		8.06	0.003	0.001	0.013	1
2015-02-15			1250.58	0.331132	0.0442839	0.016	0.312193	0.748472	#NUM!	8.072	0.00411227	0.00164375	0.0160346	0.820733
	A	1	1236	0.312	0.045	0.016	0.302	0.68	9.2	8.31	0.001	0.001	0.005	1.2
	A	3	1241	0.298	0.038	0.015	0.297	0.68	9.1	8.25	0.007	0.001	0.006	1.6
	A	5	1242	0.116	0.04	0.015	0.299	0.68	9.2	8.25	0.008	0.001	0.013	1.6
	A	10	1242	0.236	0.04	0.016	0.298	0.7	9.3	8.23	0.007	0.001	0.013	1.3
	A	15	1242	0.135	0.042	0.016	0.299	0.53	9	8.22	0.008	0.002	0.01	1.2
2015-02-22			1240.6	0.202869	0.040933	0.0155922	0.298995	0.650699	9.15943	8.25194	0.00500352	0.0011487	0.00872975	1.36807
	A	1	1240	0.434	0.037	0.015	0.301	0.75	10.1	8.37	0.001	0.001	0.014	1.4
	A	3	1240	0.139	0.038	0.015	0.296	0.56	10.3	8.39	0.002	0.001	0.006	1.3
	A	5	1235	0.399	0.039	0.015	0.296	0.75	10.2	8.37	0.005	0.001	0.011	1.8
	A	10	1234	0.339	0.029	0.015	0.296	0.71	10.4	8.39	0.002	0.001	0.01	1.4
	A	15	1236	0.324	0.051	0.016	0.3	0.75	9.8	8.35	0.002	0.001	0.009	1.5
2015-03-01			1237	0.305102	0.0381772	0.0151949	0.297792	0.699723	10.1579	8.37399	0.00209128	0.001	0.00963791	1.47066
	A	1	1225	0.429	0.006	0.016	0.355	0.84	10.4	8.65	0.005	0.001	0.011	3.4
	A	3	1233	0.275	0.005	0.015	0.35	0.95	11.3	8.68	0.002	0.001	0.011	3.6
	A	5	1235	0.368	0.005	0.015	0.337	0.9	11.1	8.66	0.003	0.001	0.009	5
	A	10	1247	0.342	0.008	0.017	0.311	0.82	10.6	8.51	0.006	0.001	0.008	1.7
	A	15	1250	0.22	0.021	0.018	0.302	0.89	9.7	8.38	0.001	0.001	0.008	1.3
2015-03-08			1237.97	0.318286	0.00759067	0.0161586	0.330323	0.8788	10.6048	8.57522	0.00282523	0.001	0.0093034	2.66826
	A	1	1241	0.029	0.02	0.022	0.299	0.6	9.8	8.73	0.001	0.002	0.015	2.4
	A	3	1241	0.053	0.014	0.016	0.291	0.98	10.6	8.75	0.005	0.002	0.019	3
	A	5	1244	0.045	0.012	0.016	0.289	0.41	11.1	8.74	0.001	0.001	0.02	2.5
	A	10	1249	0.068	0.033	0.02	0.302	0.49	9.9	8.36	0.003	0.001	0.011	1.2
	A	15	1255	0.032	0.037	0.022	0.306	0.7	9.1	8.32	0.001	0.001	0.011	1.3
2015-03-15			1245.99	0.0432025	0.0210189	0.019003	0.29733	0.607423	10.0764	8.57774	0.00171877	0.00131951	0.014714	1.94841
	A	1	1227	0.208	0.006	0.022	0.3	1	10.2	8.66	0.002	0.002	0.014	2
	A	3	1234	0.249	0.005	0.021	0.3	0.72	10.1	8.67	0.002	0.001	0.015	1.6
	A	5	1236	0.208	0.008	0.021	0.301	0.74	10.2	8.67	0.008	0.001	0.013	2
	A	10	1245	0.253	0.007	0.018	0.389	0.7	7.3	8.06	0.005	0.001	0.009	0.9
	A	15	1243	0.263	0.01	0.002	0.395	0.73	7.6	8.11	0.006	0.001	0.008	0.65
2015-03-22			1236.98	0.235007	0.00699942	0.012842	0.334096	0.770898	8.97701	8.42912	0.0039487	0.0011487	0.0114472	1.30217
	A	1	1222	0.067	0.021	0.016	0.277	0.49	10.7	8.57	0.005	0.003	0.015	2.2
	A	3	1232	0.012	0.027	0.016	0.282	0.53	10.2	8.54	0.006	0.002	0.022	3.2
	A	5	1235	0.134	0.026	0.016	0.29	0.61	9.8	8.47	0.01	0.002	0.018	1.5
	A	10	1237	0.035	0.035	0.016	0.299	0.57	9.8	8.47	0.002	0.002	0.002	1.9
	A	15	1236	0.007	0.03	0.015	0.308	0.54	9.1	8.37	0.002	0.003	0.009	1.5
2015-03-29			1232.39	0.0305004	0.0274125	0.0157948	0.290984	0.54653	9.90594	8.48372	0.00412892	0.00235216	0.0101347	1.97561
	A	1	1217	0.241	0.024	0.016	0.263	0.62	7.5	8.52	0.01	0.001	0.012	2
	A	3	1217	0.163	0.014	0.015	0.262	0.61	6.4	8.59	0.008	0.003	0.013	1.9
	A	5	1215	0.151	0.011	0.016	0.263	0.57	7.1	8.59	0.009	0.001	0.017	1.9
	A	10	1216	0.239	0.014	0.015	0.266	0.56	7.8	8.61	0.008	0.001	0.012	2
	A	15	1228	0.188	0.014	0.016	0.306	0.62	6.8	8.43	0.007	0.002	0.007	1.5
2015-04-12			1218.59	0.192818	0.0148593	0.0155922	0.271496	0.595436	7.10265	8.54774	0.00833881	0.00143097	0.0117374	1.84983
	A	1	1224	0.092	0.011	0.017	0.241	0.42	10.2	8.57	0.008	0.001	0.013	1.1
	A	3	1225	0.093	0.011	0.017	0.24	0.47	9.4	8.59	0.005	0.001	0.013	2.1
	A	5	1225	0.128	0.019	0.018	0.244	0.45	10.2	8.58	0.006	0.001	0.019	1.5
	A	10	1225	0.191	0.017	0.018	0.251	0.49	9.9	8.51	0.005	0.001	0.016	1.4
	A	15	1229	0.127	0.015	0.019	0.294	0.49	7.3	8.23	0.004	0.001	0.02	1.2
2015-04-19			1225.6	0.12158	0.0142435	0.0177844	0.253237	0.463223	9.32948	8.4949	0.00544814	0.001	0.0159352	1.42234
	A	1	1227	0.235	0.011	0.017	0.228	0.6	9.9	8.45	0.01	0.001	0.016	1.8
	A	3	1231	0.397	0.005	0.017	0.226	0.71	8.9	8.49	0.009	0.001	0.017	1.7
	A	5	1230	0.351	0.005	0.018	0.231	0.71	9.1	8.5	0.009	0.001	0.015	1.6
	A	10	1235	0.314	0.012	0.019	0.257	0.6	8.8	8.34	0.01	0.001	0.012	1.4
	A	15	1235	0.439	0.019	0.018	0.273	0.82	7.4	8.22	0.006	0.001	0.012	2
2015-04-26			1231.6	0.339556	0.00910864	0.0177844	0.242298	0.683167	8.78125	8.39932	0.0086562	0.001	0.0142497	1.68811
	A	1	1192	0.203	0.007	0.014	0.173	0.47	11.9	8.62	0.004	0.001	0.005	1.3
	A	3	1191	0.343	0.007	0.014	0.173	0.54	12.2	8.69	0.004	0.001	0.005	2
	A	5	1192	0.424	0.026	0.014	0.182	0.61	12.2	8.67	0.007	0.004	0.019	1.8
	A	10	1195	0.253	0.016	0.015	0.182	0.51	11.4	8.63	0.003	0.001	0.016	1.4
	A	15	1207	0.275	0.021	0.018	0.217	0.57	8.3	8.43	0.004	0.001	0.016	1.6
2015-05-03			1195.39	0.290083	0.0133752	0.0149262	0.184731	0.53784	11.0879	8.6075	0.00422357	0.00131951	0.0103989	1.59992
	A	1	1183	0.252	0.007	0.012	0.126	0.56	8.5	8.73	0.008	0.001	0.013	1.4
	A	3	1181	0.205	0.005	0.012	0.123	0.54	10.4	7.86	0.009	0.002	0.016	1.6
	A	5	1182	0.21	0.007	0.013	0.127	0.47	8.6	8.73	0.008	0.001	0.013	1.4
	A	10	1187	0.227	0.009	0.014	0.139	0.55	9.8	8.61	0.011	0.001	0.014	2.4
	A	15	1217	0.309	0.014	0.018	0.203	0.51	3.9	7.96	0.01	0.001	0.015	1.6
2015-05-10			1189.92	0.237833	0.0079051	0.0136377	0.140902	0.524956	7.80995	8.369	0.00912774	0.0011487	0.0141529	1.64491
	A	1	1181	0.255	0.01	0.011	0.114	0.4	11.1	8.84	0.005	0.001	0.01	1.2
	A	3	1181	0.235	0.009	0.011	0.114	0.41	10.3	8.87	0.004	0.001	0.011	1.2
	A	5	1182	0.204	0.01	0.012	0.114	0.36	11.4	8.87	0.004	0.001	0.012	1.3
	A	10	1184	0.329	0.017	0.012	0.119	0.46	10.8	8.82	0.004	0.001	0.011	1.3
	A	15	1193	0.171	0.015	0.014	0.135	0.46	9	8.61	0.005	0.001	0.013	1.4
2015-05-17			1184.19	0.23307	0.0118075	0.0119524	0.118938	0.416229	10.4845	8.80145	0.00437345	0.001	0.0113549	1.27784
	A	1	1182	0.246	0.005	0.011	0.083	0.35	9.8	8.81	0.011	0.001	0.014	1.6
	A	3	1181	0.179	0.005	0.01	0.081	0.35	10	8.84	0.008	0.001	0.016	1.4
	A	5	1183	0.298	0.006	0.011	0.081	0.37	10.5	8.81	0.01	0.001	0.008	1.3
	A	10	1189	0.203	0.012	0.011	0.096	0.36	9.3	8.71	0.009	0.001	0.01	1.7
	A	14	1203	0.151	0.044	0.016	0.113	0.64	4.3	8.07	0.007	0.001	0.015	1.6
	A	15	1212	0.24	0.042	0.021	0.129	0.46	3	7.74	0.007	0.001	0.016	1.4
2015-05-25			1191.61	0.214181	0.0122179	0.0128357	0.0955721	0.410768	7.05637	8.48541	0.00854057	0.001	0.0127524	1.4933
	A	1	1183	0.309	0.033	0.009	0.062	0.4	9.4	8.7	0.009	0.006	0.014	1.4
	A	3	1182	0.279	0.029	0.008	0.063	0.36	9.4	8.72	0.007	0.001	0.01	1.1
	A	5	1182	0.387	0.037	0.009	0.064	0.49	9.5	8.73	0.005	0.001	0.012	1.3
	A	10	1182	0.204	0.03	0.008	0.058	0.39	9.6	8.73	0.004	0.002	0.011	1.8
	A	11	1186	0.199	0.036	0.01	0.071	0.35	8.2	8.61	0.005	0.001	0.015	1.1
	A	12	1188	0.252	0.04	0.011	0.077	0.35	7.6	8.53	0.005	0.001	0.013	1.4
	A	15	1202	0.244	0.05	0.02	0.096	0.4	5	8.13	0.004	0.002	0.015	1.1
2015-05-31			1186.41	0.261349	0.0358753	0.0101896	0.0692141	0.389022	8.2085	8.59044	0.00535333	0.00157461	0.0127259	1.2949
	A	1	1185	0.23	0.006	0.008	0.032	0.37	8.9	8.65	0.004	0.001	0.011	1.7
	A	3	1184	0.248	0.011	0.008	0.034	0.36	8.7	8.74	0.003	0.001	0.012	1.7
	A	5	1187	0.2485	0.01	0.0085	0.033	0.36	8.7	8.71	0.005	0.002	0.013	1.4
	A	10	1186	0.2595	0.01	0.0085	0.032	0.41	8.6	8.71	0.004	0.001	0.013	1.3
	A	15	1211	0.2834	0.103	0.0106	0.026	0.41	2.5	7.86	0.005	0.001	0.016	1.9
2015-06-08			1190.56	0.253285	0.0146716	0.00867091	0.0312646	0.381307	6.79475	8.52702	0.00412892	0.0011487	0.0128978	1.58469
	A	1	1191	0.236	0.018	0.005	0.019	0.36	8	8.51	0.006	0.001	0.014	1.6
	A	3	1191	0.26	0.019	0.005	0.015	0.34	8.1	8.56	0.008	0.001	0.015	1.8
	A	5	1190	0.221	0.019	0.005	0.014	0.38	8	8.56	0.006	0.001	0.015	2.5
	A	10	1190	0.217	0.019	0.005	0.018	0.36	8.1	8.6	0.006	0.001	0.013	1.5
	A	13	1196	0.294	0.046	0.007	0.019	0.38	6.6	8.41	0.006	0.001	0.01	1.5
	A	14	1199	0.277	0.063	0.008	0.015	0.38	5.5	8.29	0.006	0.001	0.016	1.6
	A	15	1198	0.301	0.064	0.005	0.014	0.37	5.4	8.28	0.007	0.001	0.017	1.5
2015-06-14			1193.57	0.256038	0.0301976	0.00561055	0.0161501	0.366876	6.99946	8.45767	0.00639092	0.001	0.0141106	1.68696
	A	1	1200	0.165	0.009	0.002	0.005	0.26	8.2	8.65	0.001	0.001	0.01	1.6
	A	3	1200	0.175	0.008	0.002	0.005	0.24	8.1	8.74	0.001	0.001	0.01	1.4
	A	5	1200	0.15	0.007	0.002	0.005	0.23	8.1	8.71	0.001	0.001	0.009	1.4
	A	10	1200	0.17	0.007	0.002	0.005	0.27	8.2	8.71	0.001	0.001	0.008	1.7
	A	14	1200	0.165	0.01	0.002	0.005	0.25	8.1	7.86	0.001	0.001	0.01	1.5
	A	15	1200	0.172	0.008	0.002	0.008	0.26	7.5	7.65	0.001	0.001	0.01	1.6
2015-06-21			1200	0.165963	0.00809909	0.002	0.00540742	0.251303	8.02954	8.37416	0.001	0.001	0.00946721	1.52935
	A	1	1199	0.21	0.02	0.002	0.005	0.27	8.5	8.66	0.003	0.001	0.013	2
	A	3	1200	0.185	0.02	0.002	0.005	0.3	8.4	8.71	0.003	0.001	0.012	1.4
	A	5	1199	0.19	0.011	0.002	0.005	0.29	8.7	8.69	0.001	0.003	0.013	1.8
	A	10	1199	0.223	0.023	0.002	0.007	0.32	8.1	8.66	0.003	0.002	0.011	1.9
	A	14	1201	0.22	0.007	0.002	0.005	0.35	7.5	8.59	0.002	0.002	0.014	1.7
	A	15	1202	0.205	0.014	0.002	0.005	0.31	5.8	8.51	0.002	0.001	0.014	1.3
2015-06-28			1200	0.205008	0.0146578	0.002	0.0052884	0.305664	7.76304	8.6364	0.00218225	0.00151309	0.0127875	1.66314
	A	1	1207		0.014	0.002	0.005	0.32	8.1	8.53	0.001	0.001	0.015	1.4
	A	3	1206		0.014	0.002	0.006	0.3	8.3	8.54	0.001	0.001	0.008	1.3
	A	5	1206	0.225	0.009	0.002	0.005	0.29	7.9	8.55	0.001	0.001	0.007	1.4
	A	10	1206	0.23	0.011	0.002	0.005	0.33	7.7	8.53	0.014	0.002	0.023	1.5
	A	15	1210	0.24	0.022	0.002	0.005	0.36	5.4	8.25	0.007	0.001	0.024	1.4
2015-07-05			1207	0.231583	0.0133679	0.002	0.00518569	0.319078	7.3929	8.47921	0.00250176	0.0011487	0.0135908	1.39857
	A	1	1202	0.35	0.022	0.002	0.01	0.41	6.8	8.41	0.006	0.003	0.013	1.2
	A	3	1201	0.315	0.023	0.002	0.005	0.34	6.9	8.43	0.007	0.004	0.017	1.3
	A	5	1201	0.431	0.026	0.002	0.009	0.41	6.7	8.43	0.007	0.003	0.013	1.7
	A	10	1203	0.273	0.016	0.002	0.007	0.34	6.7	8.42	0.009	0.003	0.014	1.1
	A	15	1205	0.28	0.02	0.002	0.005	0.36	5.9	8.33	0.004	0.001	0.015	1.2
2015-07-12			1202.4	0.325114	0.0211278	0.002	0.00690965	0.370651	6.5898	8.40391	0.00638161	0.00255085	0.0143255	1.28478
	A	1	1215	0.1	0.005	0.002	0.005	0.28	7.4	8.57	0.004	0.001	0.008	1.2
	A	3	1214	0.14	0.005	0.002	0.005	0.28	6.3	8.56	0.005	0.001	0.015	1.1
	A	5	1213	0.26	0.005	0.002	0.005	0.37	7	8.57	0.005	0.001	0.009	1.1
	A	10	1214	0.23	0.005	0.002	0.005	0.27	6.9	8.55	0.007	0.001	0.011	1.3
	A	15	1219	0.29	0.008	0.002	0.005	0.29	5.8	8.38	0.005	0.001	0.019	1.5
2015-07-19			1215	0.189254	0.0054928	0.002	0.005	0.295976	6.65563	8.52568	0.00511462	0.001	0.0117683	1.2314
	A	1	1216	0.163	0.017	0.002	0.007	0.22	8.2	8.54	0.004	0.001	0.01	1.3
	A	3	1216	0.162	0.017	0.002	0.008	0.26	8.2	8.54	0.004	0.001	0.01	1.2
	A	5	1215	0.173	0.015	0.002	0.007	0.22	8.2	8.56	0.004	0.001	0.012	1.4
	A	10	1216	0.173	0.019	0.002	0.007	0.25	7.3	8.5	0.003	0.002	0.014	1.3
	A	15	1219	0.164	0.041	0.002	0.006	0.22	5.1	8.23	0.003	0.001	0.014	1.1
2015-07-26			1216.4	0.166927	0.0202165	0.002	0.00697119	0.233365	7.28563	8.47309	0.0035652	0.0011487	0.0118655	1.25579
	A	1	1219	0.172	0.011	0.002	0.008	0.26	8.1	8.49	0.005	0.005	0.006	1
	A	3	1228	0.223	0.011	0.002	0.007	0.27	8.2	8.55	0.006	0.001	0.008	1.3
	A	5	1228	0.16	0.005	0.002	0.005	0.27	8.2	8.55	0.006	0.002	0.007	1.1
	A	10	1229	0.17	0.005	0.002	0.005	0.23	8.2	8.56	0.006	0.002	0.008	1.2
	A	15	1226	0.195	0.018	0.002	0.005	0.22	4.1	8.15	0.005	0.002	0.013	1
2015-08-02			1225.99	0.182678	0.00885522	0.002	0.00587516	0.249098	7.12102	8.45852	0.005578	0.00209128	0.00810354	1.11405
	A	1	1217	0.247	0.012	0.002	0.013	0.32	7.6	8.51	0.012	0.01	0.312	1.1
	A	3	1223	0.219	0.009	0.002	0.011	0.34	7.8	8.54	0.006	0.003	0.036	1
	A	5	1223	0.16	0.009	0.002	0.01	0.33	7.8	8.55	0.004	0.001	0.01	1.1
	A	10	1220	0.189	0.011	0.002	0.011	0.37	7.8	8.56	0.009	0.001	0.013	1.1
	A	14	1224	0.274	0.024	0.002	0.016	0.39	5.8		0.006	0.001	0.013	1
	A	15	1225	0.198	0.021	0.002	0.012	0.34	5.8	8.54	0.009	0.001	0.015	0.95
2015-08-09			1222	0.211198	0.0132408	0.002	0.0120228	0.347521	7.036	8.53998	0.00720562	0.00176273	0.0256491	1.03988
	A	1	1231	0.14	0.005	0.002	0.005	0.22	7.3	8.44	0.005	0.001	0.008	1.2
	A	3	1226	0.15	0.005	0.002	0.005	0.24	7.2	8.52	0.005	0.001	0.008	1.2
	A	5	1229	0.15	0.007	0.002	0.005	0.25	7.4	8.55	0.005	0.001	0.005	1.1
	A	10	1226	0.14	0.005	0.002	0.005	0.2	7.3	8.54	0.005	0.001	0.007	1.1
	A	14	1230	0.132	0.029	0.002	0.006	0.24	3.2	7.98	0.003	0.001	0.012	0.9
	A	15	1226	0.178	0.051	0.002	0.005	0.23	1.6	7.8	0.001	0.001	0.014	1.1
2015-08-16			1228	0.147652	0.0104391	0.002	0.00515427	0.229398	4.94022	8.29947	0.00351156	0.001	0.00849688	1.09513
	A	1	1228	0.257	0.024	0.002	0.013	0.31	7.6	8.48	0.002	0.001	0.008	1.3
	A	3	1229	0.193	0.015	0.002	0.007	0.27	7.7	8.51	0.001	0.001	0.007	1.2
	A	5	1229	0.204	0.032	0.002	0.006	0.31	7.6	8.54	0.002	0.001	0.008	1
	A	10	1230	0.21	0.016	0.002	0.005	0.26	7.6	8.54	0.003	0.001	0.007	1.3
	A	15	1230	0.185	0.021	0.002	0.005	0.35	5.2	8.29	0.001	0.001	0.01	1.1
2015-08-23			1229.2	0.208402	0.0207758	0.002	0.0067147	0.298281	7.06296	8.47148	0.00164375	0.001	0.00793004	1.17406
	A	1	1238	0.205	0.007	0.002	0.005	0.25	7.1	8.31	0.002	0.001	0.012	1.5
	A	3	1238	0.19	0.005	0.002	0.005	0.22	7	8.4	0.003	0.001	0.01	0.95
	A	5	1237	0.25	0.005	0.002	0.005	0.29	7.1	8.42	0.005	0.001	0.012	1.2
	A	10	1238	0.16	0.122	0.002	0.005	0.25	7	8.42	0.003	0.001	0.01	1.1
	A	14	1238	0.23	0.052	0.002	0.005	0.25	5	8.07	0.003	0.001	0.015	1.4
	A	15	1237	0.23	0.067	0.002	0.005	0.29	3.3	7.91	0.006	0.002	0.014	2
2015-08-30			1237.67	0.208611	0.0205075	0.002	0.005	0.257142	5.86633	8.25263	0.00342704	0.00112246	0.0120253	1.31904
	A	1	1239	0.271	0.015	0.002	0.009	0.31	7.3	8.43	0.002	0.001	0.008	1.1
	A	3	1240	0.26	0.012	0.002	0.01	0.31	7.3	8.51	0.002	0.001	0.006	1
	A	5	1240	0.194	0.007	0.002	0.006	0.28	7.4	8.51	0.002	0.001	0.008	1.2
	A	10	1240	0.204	0.008	0.002	0.006	0.37	7	8.5	0.001	0.001	0.012	1.3
	A	15	1242	0.254	0.055	0.002	0.006	0.37	3.5	8.03	0.001	0.001	0.014	1.6
2015-09-06			1240.2	0.234445	0.0140853	0.002	0.00720675	0.32603	6.26626	8.39391	0.00151572	0.001	0.00916069	1.22385
	A	1	1239	0.166	0.009	0.006	0.008	0.2	7.2	8.46	0.007	0.002	0.011	1.3
	A	3	1239	0.158	0.005	0.006	0.006	0.2	7.2	8.45	0.006	0.003	0.007	1.2
	A	5	1237	0.088	0.006	0.007	0.005	0.2	7.3	8.48	0.006	0.003	0.008	1.3
	A	10	1239	0.096	0.005	0.007	0.007	0.2	7.3	8.48	0.006	0.003	0.008	1.2
	A	15	1237	0.067	0.007	0.028	0.005	0.2	5.1	8.24	0.006	0.002	0.01	1.2
2015-09-20			1238.2	0.108223	0.00623859	0.00868423	0.00609335	0.2	6.75735	8.4215	0.00618786	0.00255085	0.00868029	1.23904
	A	1	1258	0.182	0.005	0.002	0.008	0.26	7.4	8.53	0.006	0.001	0.01	1.7
	A	3	1257	0.221	0.007	0.002	0.009	0.26	7.6	8.59	0.008	0.001	0.008	1.3
	A	5	1255	0.214	0.005	0.002	0.006	0.23	7.8	8.6	0.004	0.001	0.007	1.7
	A	10	1256	0.277	0.005	0.002	0.003	0.3	7.8	8.64	0.007	0.001	0.009	1.5
	A	15	1256	0.215	0.005	0.002	0.005	0.24	7.6	8.58	0.008	0.001	0.009	1.6
2015-10-06			1256.4	0.219765	0.00534805	0.002	0.00578516	0.256922	7.63853	8.58793	0.00640174	0.001	0.00853758	1.55242
	A	1	1252	0.202	0.007	0.002	0.006	0.33	7.3	8.43	0.008	0.001	0.009	1.1
	A	3	1253	0.218	0.007	0.002	0.005	0.33	7.5	8.43	0.007	0.002	0.006	1.4
	A	5	1253	0.218	0.005	0.002	0.005	0.35	7.3	8.43	0.007	0.002	0.008	1
	A	10	1253	0.238	0.005	0.002	0.005	0.32	7.2	8.44	0.007	0.002	0.014	1.2
	A	15	1253	0.348	0.005	0.002	0.005	0.39	6.9	8.43	0.009	0.002	0.007	1.5
2015-10-11			1252.8	0.23993	0.00572033	0.002	0.00518569	0.343133	7.23732	8.432	0.00756006	0.0017411	0.00842058	1.22619
	A	1	1254	0.315	0.035	0.002	0.015	0.39	7.7	8.42	0.003	0.001	0.009	1.4
	A	3	1255	0.313	0.033	0.002	0.017	0.38	7.8	8.46	0.005	0.001	0.01	1.2
	A	5	1256	0.586	0.031	0.002	0.014	0.62	7.6	8.47	0.007	0.001	0.011	1.5
	A	10	1255	0.248	0.029	0.002	0.012	0.36	7.6	8.47	0.004	0.001	0.005	1.6
	A	15	1257	0.248	0.024	0.002	0.012	0.34	7.4	8.48	0.005	0.001	0.006	12
2015-10-18			1255.4	0.323691	0.0301516	0.002	0.0138741	0.407572	7.61884	8.45997	0.00461789	0.001	0.00784425	2.1724
	A	1	1258	0.298	0.01	0.002	0.005	0.33	7.7	8.42	0.006	0.006	0.015	1.5
	A	3	1261	0.22	0.005	0.002	0.005	0.26	7.7	8.42	0.006	0.004	0.009	1.5
	A	5	1261	0.247	0.016	0.003	0.005	0.25	7.7	8.46	0.005	0.001	0.01	1.5
	A	10	1261	0.242	0.015	0.002	0.008	0.27	7.8	8.44	0.006	0.001	0.012	1.7
	A	15	1261	0.304	0.013	0.002	0.006	0.32	7.3	8.45	0.006	0.001	0.015	1.7
2015-10-25			1260.4	0.260139	0.0109301	0.00216894	0.00569679	0.284177	7.63797	8.43798	0.00578516	0.00188818	0.0119432	1.57701
	A	1	1259	0.297	0.036	0.002	0.013	0.35	7.3	8.37	0.004	0.001	0.007	1.7
	A	3	1261	0.318	0.045	0.002	0.012	0.4	7.5	8.41	0.004	0.003	0.007	1.6
	A	5	1262	0.411	0.061	0.002	0.019	0.43	7.4	8.4	0.004	0.001	0.007	1.4
	A	10	1260	0.258	0.039	0.002	0.012	0.29	7.2	8.4	0.004	0.001	0.007	1.6
	A	15	1262	0.231	0.038	0.002	0.009	0.26	7.2	8.39	0.003	0.001	0.007	1.5
2015-11-01			1260.8	0.297065	0.0429674	0.002	0.01262	0.339933	7.31907	8.39399	0.00377635	0.00124573	0.007	1.55662
	A	1	1264	0.267	0.104	0.003	0.01	0.32	6.6	8.18	0.009	0.005	0.009	0.95
	A	3	1266	0.196	0.1	0.002	0.012	0.3	6.6	8.15	0.007	0.001	0.011	1.2
	A	5	1266	0.218	0.098	0.002	0.01	0.3	6.7	8.16	0.006	0.001	0.011	0.95
	A	10	1276	0.215	0.098	0.003	0.012	0.38	6.6	8.15	0.005	0.001	0.009	1.2
	A	15	1266	0.208	0.098	0.002	0.01	0.32	6.3	8.15	0.014	0.004	0.01	0.95
2015-11-09			1267.59	0.219556	0.0995732	0.00235216	0.0107565	0.322749	6.55857	8.15799	0.0076651	0.00182056	0.00995988	1.04305
	A	1	1268	0.352	0.125	0.002	0.026	0.4	7.1	7.99	0.005	0.002	0.011	1.2
	A	3	1271	0.353	0.124	0.002	0.025	0.39	7	8.02	0.003	0.002	0.009	1.5
	A	5	1270	0.302	0.129	0.002	0.026	0.36	7.1	8.03	0.005	0.004	0.013	1.7
	A	10	1270	0.299	0.115	0.002	0.019	0.38	7	8.06	0.004	0.004	0.012	1.2
	A	15	1272	0.33	0.12	0.002	0.02	0.36	6.8	8.04	0.003	0.004	0.011	1.1
2015-11-16			1270.2	0.326364	0.122507	0.002	0.0229897	0.377661	6.99913	8.02797	0.00389806	0.00303143	0.0111181	1.32208
	A	1	1271	0.445	0.134	0.002	0.023	0.57	7.1	8.06	0.007	0.001	0.011	1.3
	A	3	1272	0.286	0.13	0.002	0.022	0.39	7	8.05	0.007	0.001	0.01	1.3
	A	5	1272	0.295	0.136	0.002	0.023	0.44	7.1	8.04	0.007	0.001	0.009	1.1
	A	10	1273	0.275	0.133	0.003	0.022	0.36	7.1	8.06	0.007	0.001	0.01	1.3
	A	15	1273	0.295	0.132	0.003	0.022	0.41	7	8.07	0.007	0.001	0.014	1.2
2015-11-22			1272.2	0.313863	0.132985	0.00235216	0.0223947	0.428446	7.05983	8.05599	0.007	0.001	0.0106746	1.23732
	A	1	1275	0.503	0.194	0.002	0.027	0.59	7	7.97	0.008	0.005	0.011	0.7
	A	3	1277	0.424	0.184	0.002	0.024	0.49	7	7.98	0.003	0.003	0.011	0.75
	A	5	1279	0.339	0.178	0.002	0.019	0.38	7.1	7.99	0.005	0.003	0.011	0.7
	A	10	1279	0.357	0.19	0.002	0.023	0.46	6.9	7.99	0.004	0.003	0.013	0.7
	A	15	1279	0.356	0.169	0.002	0.024	0.46	6.9	7.99	0.003	0.003	0.13	0.7
2015-11-29			1277.8	0.391427	0.182783	0.002	0.0232516	0.47127	6.9796	7.984	0.00428225	0.0033227	0.0186386	0.709726
	A	1	1274	0.386	0.195	0.002	0.022	0.47	7.2	7.92	0.006	0.001	0.01	0.85
	A	3	1276	0.387	0.198	0.002	0.021	0.43	6.9	7.94	0.004	0.001	0.013	1.1
	A	5	1275	0.388	0.195	0.002	0.02	0.42	7.1	7.94	0.004	0.001	0.013	1.5
	A	10	1276	0.356	0.197	0.003	0.021	0.48	7	7.93	0.004	0.001	0.013	0.9
	A	15	1276	0.357	0.198	0.003	0.02	0.42	7.1	7.94	0.003	0.001	0.009	0.95
2015-12-06			1275.4	0.374498	0.196595	0.00235216	0.0207866	0.443263	7.05926	7.934	0.00409535	0.001	0.0114608	1.03699
	A	1	1275	0.453	0.203	0.003	0.034	0.54	7.5	8.02	0.006	0.001	0.011	0.95
	A	3	1277	0.502	0.211	0.003	0.035	0.64	7.2	7.97	0.007	0.003	0.008	1
	A	5	1278	0.394	0.99	0.003	0.033	0.52	7.4	7.97	0.005	0.001	0.012	1.1
	A	10	1278	0.393	0.207	0.003	0.034	0.45	7.2	7.97	0.007	0.002	0.01	1
	A	15	1277	0.395	0.203	0.003	0.032	0.43	7.2	7.97	0.006	0.001	0.007	0.95
2015-12-14			1277	0.425263	0.281953	0.003	0.0335844	0.510801	7.29891	7.97997	0.0061531	0.00143097	0.00941353	0.998546
	A	1	1286	0.408	0.229	0.004	0.038	0.6	7	8.1	0.008	0.001	0.013	1
	A	3	1288	0.339	0.23	0.004	0.037	0.63	6.8	7.98	0.009	0.002	0.011	1
	A	5	1287	0.351	0.226	0.003	0.036	0.58	6.9	7.98	0.006	0.002	0.012	1.5
	A	10	1287	0.312	0.228	0.003	0.035	0.51	6.3	7.98	0.006	0.001	0.012	0.8
	A	15	1288	0.34	0.234	0.003	0.037	0.51	6.7	7.95	0.01	0.002	0.013	1.3
2015-12-20			1287.2	0.348626	0.229385	0.00336587	0.0365857	0.563913	6.73557	7.99783	0.00763356	0.00151572	0.0121767	1.09301
	A	1	1283	0.487	0.266	0.005	0.048	0.56	7.3	7.86	0.002	0.003	0.012	0.95
	A	3	1285	0.477	0.253	0.005	0.048	0.56	7.1	7.88	0.002	0.003	0.011	1.2
	A	5	1284	0.506	0.256	0.005	0.049	0.57	7.2	7.91	0.004	0.002	0.011	0.85
	A	10	1280	0.454	0.261	0.005	0.051	0.57	7	7.9	0.001	0.003	0.011	1.1
	A	15	1281	0.478	0.276	0.005	0.047	0.57	7	7.89	0.001	0.003	0.014	1.3
2015-12-28			1282.6	0.480105	0.262276	0.005	0.0485813	0.565979	7.11905	7.88798	0.0017411	0.00276632	0.0117462	1.06741

## Sheet: temp
Date	YEAR	time	Station	Depth	Temp
2015-01-04	2015	10:07	A	0	18.2055
2015-01-04	2015	10:07	A	1	18.2144
2015-01-04	2015	10:07	A	2	18.2109
2015-01-04	2015	10:07	A	3	18.2152
2015-01-04	2015	10:07	A	4	18.2158
2015-01-04	2015	10:07	A	5	18.2159
2015-01-04	2015	10:08	A	6	18.2166
2015-01-04	2015	10:08	A	7	18.2167
2015-01-04	2015	10:08	A	8	18.2165
2015-01-04	2015	10:08	A	9	18.2162
2015-01-04	2015	10:08	A	10	18.2167
2015-01-04	2015	10:08	A	11	18.2163
2015-01-04	2015	10:08	A	12	18.2127
2015-01-04	2015	10:08	A	13	18.2093
2015-01-04	2015	10:08	A	14	18.2089
2015-01-04	2015	10:09	A	15	18.2091	18.2135
2015-01-11	2015	09:22	A	0	16.68
2015-01-11	2015	09:22	A	1	16.7241
2015-01-11	2015	09:22	A	2	16.7299
2015-01-11	2015	09:22	A	3	16.7371
2015-01-11	2015	09:22	A	4	16.735
2015-01-11	2015	09:22	A	5	16.7368
2015-01-11	2015	09:22	A	6	16.74
2015-01-11	2015	09:22	A	7	16.7398
2015-01-11	2015	09:22	A	8	16.738
2015-01-11	2015	09:23	A	9	16.7384
2015-01-11	2015	09:23	A	10	16.7397
2015-01-11	2015	09:23	A	11	16.7389
2015-01-11	2015	09:23	A	12	16.7399
2015-01-11	2015	09:23	A	13	16.7427
2015-01-11	2015	09:23	A	14	16.7417
2015-01-11	2015	09:23	A	15	16.743	16.7341
2015-01-18	2015	09:30	A	0	15.7743
2015-01-18	2015	09:30	A	1	15.826
2015-01-18	2015	09:30	A	2	15.8158
2015-01-18	2015	09:30	A	3	15.8083
2015-01-18	2015	09:30	A	4	15.805
2015-01-18	2015	09:30	A	5	15.8007
2015-01-18	2015	09:30	A	6	15.798
2015-01-18	2015	09:30	A	7	15.7943
2015-01-18	2015	09:30	A	8	15.7939
2015-01-18	2015	09:30	A	9	15.793
2015-01-18	2015	09:30	A	10	15.7928
2015-01-18	2015	09:30	A	11	15.7923
2015-01-18	2015	09:30	A	12	15.7893
2015-01-18	2015	09:30	A	13	15.7869
2015-01-18	2015	09:30	A	14	15.7874
2015-01-18	2015	09:30	A	15	15.787	15.7966
2015-01-25	2015	09:37	A	0	15.9002
2015-01-25	2015	09:37	A	1	15.9024
2015-01-25	2015	09:37	A	2	15.8935
2015-01-25	2015	09:37	A	3	15.8847
2015-01-25	2015	09:37	A	4	15.8793
2015-01-25	2015	09:37	A	5	15.8792
2015-01-25	2015	09:37	A	6	15.8642
2015-01-25	2015	09:37	A	7	15.8393
2015-01-25	2015	09:37	A	8	15.8381
2015-01-25	2015	09:37	A	9	15.8372
2015-01-25	2015	09:37	A	10	15.8368
2015-01-25	2015	09:37	A	11	15.8361
2015-01-25	2015	09:38	A	12	15.8362
2015-01-25	2015	09:38	A	13	15.8357
2015-01-25	2015	09:38	A	14	15.8361
2015-01-25	2015	09:38	A	15	15.8359	15.8584
2015-02-01	2015	08:55	A	0	15.8883
2015-02-01	2015	08:55	A	1	15.8985
2015-02-01	2015	08:55	A	2	15.8881
2015-02-01	2015	08:55	A	3	15.8847
2015-02-01	2015	08:55	A	4	15.8839
2015-02-01	2015	08:55	A	5	15.8773
2015-02-01	2015	08:55	A	6	15.8792
2015-02-01	2015	08:55	A	7	15.871
2015-02-01	2015	08:55	A	8	15.8666
2015-02-01	2015	08:56	A	9	15.8607
2015-02-01	2015	08:56	A	10	15.8619
2015-02-01	2015	08:56	A	11	15.8562
2015-02-01	2015	08:56	A	12	15.8358
2015-02-01	2015	08:56	A	13	15.8398
2015-02-01	2015	08:56	A	14	15.8321
2015-02-01	2015	08:56	A	15	15.8213	15.8653
2015-02-08	2015	09:15	A	0	16.335
2015-02-08	2015	09:15	A	1	16.3351
2015-02-08	2015	09:15	A	2	16.3017
2015-02-08	2015	09:15	A	3	16.2002
2015-02-08	2015	09:15	A	4	16.1694
2015-02-08	2015	09:15	A	5	16.1542
2015-02-08	2015	09:15	A	6	16.1211
2015-02-08	2015	09:15	A	7	16.0424
2015-02-08	2015	09:15	A	8	15.9593
2015-02-08	2015	09:15	A	9	15.9418
2015-02-08	2015	09:15	A	10	15.9382
2015-02-08	2015	09:15	A	11	15.9358
2015-02-08	2015	09:15	A	12	15.9338
2015-02-08	2015	09:15	A	13	15.9337
2015-02-08	2015	09:15	A	14	15.9327
2015-02-08	2015	09:16	A	15	15.9316	16.0729
2015-02-15	2015	08:59	A	0	15.4832
2015-02-15	2015	08:59	A	1	15.4863
2015-02-15	2015	08:59	A	2	15.4787
2015-02-15	2015	08:59	A	3	15.4613
2015-02-15	2015	08:59	A	4	15.4532
2015-02-15	2015	08:59	A	5	15.4522
2015-02-15	2015	08:59	A	6	15.4581
2015-02-15	2015	08:59	A	7	15.4558
2015-02-15	2015	09:00	A	8	15.4517
2015-02-15	2015	09:00	A	9	15.4506
2015-02-15	2015	09:00	A	10	15.4504
2015-02-15	2015	09:00	A	11	15.4497
2015-02-15	2015	09:00	A	12	15.4498
2015-02-15	2015	09:00	A	13	15.4499
2015-02-15	2015	09:00	A	14	15.4494
2015-02-15	2015	09:00	A	15	15.4493	15.4581
2015-02-22	2015	09:41	A	0	15.3635
2015-02-22	2015	09:41	A	1	15.3135
2015-02-22	2015	09:42	A	2	15.3169
2015-02-22	2015	09:42	A	3	15.3293
2015-02-22	2015	09:42	A	4	15.2754
2015-02-22	2015	09:42	A	5	15.2308
2015-02-22	2015	09:43	A	6	15.2152
2015-02-22	2015	09:43	A	7	15.2098
2015-02-22	2015	09:43	A	8	15.2008
2015-02-22	2015	09:43	A	9	15.1951
2015-02-22	2015	09:43	A	10	15.1919
2015-02-22	2015	09:43	A	11	15.1898
2015-02-22	2015	09:43	A	12	15.1882
2015-02-22	2015	09:43	A	13	15.1866
2015-02-22	2015	09:43	A	14	15.1864
2015-02-22	2015	09:43	A	15	15.1864	15.2362
2015-03-01	2015	09:13	A	0	15.638
2015-03-01	2015	09:13	A	1	15.5298
2015-03-01	2015	09:13	A	2	15.4713
2015-03-01	2015	09:13	A	3	15.4484
2015-03-01	2015	09:14	A	4	15.436
2015-03-01	2015	09:14	A	5	15.4277
2015-03-01	2015	09:14	A	6	15.4229
2015-03-01	2015	09:14	A	7	15.4161
2015-03-01	2015	09:14	A	8	15.4108
2015-03-01	2015	09:14	A	9	15.4033
2015-03-01	2015	09:14	A	10	15.3932
2015-03-01	2015	09:14	A	11	15.387
2015-03-01	2015	09:14	A	12	15.3295
2015-03-01	2015	09:15	A	13	15.2177
2015-03-01	2015	09:15	A	14	15.1677
2015-03-01	2015	09:15	A	15	15.1069	15.3879
2015-03-08	2015	09:07	A	0	17.545
2015-03-08	2015	09:07	A	1	17.4196
2015-03-08	2015	09:07	A	2	17.3067
2015-03-08	2015	09:08	A	3	17.0553
2015-03-08	2015	09:08	A	4	16.8391
2015-03-08	2015	09:08	A	5	16.6617
2015-03-08	2015	09:08	A	6	16.5127
2015-03-08	2015	09:08	A	7	16.2884
2015-03-08	2015	09:08	A	8	16.2254
2015-03-08	2015	09:08	A	9	16.2059
2015-03-08	2015	09:08	A	10	16.1685
2015-03-08	2015	09:08	A	11	15.8561
2015-03-08	2015	09:08	A	12	15.6623
2015-03-08	2015	09:08	A	13	15.6169
2015-03-08	2015	09:08	A	14	15.5839
2015-03-08	2015	09:08	A	15	15.4854	16.4021
2015-03-15	2015	09:19	A	0	18.096
2015-03-15	2015	09:19	A	1	17.9201
2015-03-15	2015	09:19	A	2	17.7412
2015-03-15	2015	09:19	A	3	17.6774
2015-03-15	2015	09:19	A	4	17.6477
2015-03-15	2015	09:19	A	5	17.6298
2015-03-15	2015	09:19	A	6	17.6003
2015-03-15	2015	09:19	A	7	16.91
2015-03-15	2015	09:19	A	8	16.1951
2015-03-15	2015	09:20	A	9	16.0187
2015-03-15	2015	09:20	A	10	15.94
2015-03-15	2015	09:20	A	11	15.8733
2015-03-15	2015	09:20	A	12	15.7877
2015-03-15	2015	09:20	A	13	15.7313
2015-03-15	2015	09:20	A	14	15.7024
2015-03-15	2015	09:20	A	15	15.6798	16.7594
2015-03-22	2015	09:17	A	0	16.907
2015-03-22	2015	09:17	A	1	16.9296
2015-03-22	2015	09:17	A	2	16.915
2015-03-22	2015	09:17	A	3	16.8914
2015-03-22	2015	09:17	A	4	16.6723
2015-03-22	2015	09:17	A	5	15.7687
2015-03-22	2015	09:17	A	6	15.6063
2015-03-22	2015	09:17	A	7	15.5872
2015-03-22	2015	09:17	A	8	15.565
2015-03-22	2015	09:17	A	9	15.5376
2015-03-22	2015	09:18	A	10	15.4804
2015-03-22	2015	09:18	A	11	15.4449
2015-03-22	2015	09:18	A	12	15.4167
2015-03-22	2015	09:18	A	13	15.3941
2015-03-22	2015	09:18	A	14	15.38
2015-03-22	2015	09:18	A	15	15.3678	15.929
2015-03-29	2015	08:49	A	0	18.214
2015-03-29	2015	08:49	A	1	18.0634
2015-03-29	2015	08:49	A	2	17.8196
2015-03-29	2015	08:50	A	3	17.593
2015-03-29	2015	08:50	A	4	17.418
2015-03-29	2015	08:50	A	5	17.3755
2015-03-29	2015	08:50	A	6	17.3688
2015-03-29	2015	08:50	A	7	17.3686
2015-03-29	2015	08:50	A	8	17.3631
2015-03-29	2015	08:50	A	9	17.3599
2015-03-29	2015	08:50	A	10	17.3559
2015-03-29	2015	08:51	A	11	17.3229
2015-03-29	2015	08:51	A	12	17.2893
2015-03-29	2015	08:51	A	13	17.2587
2015-03-29	2015	08:51	A	14	17.2238
2015-03-29	2015	08:51	A	15	17.1954	17.4744
2015-04-12	2015	09:24	A	0	18.3267
2015-04-12	2015	09:24	A	1	18.4262
2015-04-12	2015	09:24	A	2	18.4452
2015-04-12	2015	09:24	A	3	18.4413
2015-04-12	2015	09:24	A	4	18.4397
2015-04-12	2015	09:24	A	5	18.4422
2015-04-12	2015	09:24	A	6	18.4459
2015-04-12	2015	09:24	A	7	18.4387
2015-04-12	2015	09:24	A	8	18.4374
2015-04-12	2015	09:24	A	9	18.4289
2015-04-12	2015	09:25	A	10	18.3935
2015-04-12	2015	09:25	A	11	18.327
2015-04-12	2015	09:25	A	12	18.1457
2015-04-12	2015	09:25	A	13	18.0578
2015-04-12	2015	09:25	A	14	17.906
2015-04-12	2015	09:25	A	15	17.49	18.287
2015-04-19	2015	07:58	A	0	19.1513
2015-04-19	2015	07:59	A	1	19.0862
2015-04-19	2015	07:59	A	2	19.0406
2015-04-19	2015	07:59	A	3	19.0167
2015-04-19	2015	07:59	A	4	19.0088
2015-04-19	2015	07:59	A	5	18.9994
2015-04-19	2015	07:59	A	6	18.9933
2015-04-19	2015	07:59	A	7	18.9886
2015-04-19	2015	07:59	A	8	18.8948
2015-04-19	2015	07:59	A	9	18.68
2015-04-19	2015	08:00	A	10	18.538
2015-04-19	2015	08:00	A	11	18.498
2015-04-19	2015	08:00	A	12	18.4039
2015-04-19	2015	08:00	A	13	18.1274
2015-04-19	2015	08:00	A	14	17.2758
2015-04-19	2015	08:00	A	15	16.6343	18.5836
2015-04-26	2015	08:33	A	1	19.8887
2015-04-26	2015	08:33	A	2	19.778
2015-04-26	2015	08:33	A	3	19.6657
2015-04-26	2015	08:33	A	4	19.4919
2015-04-26	2015	08:33	A	5	19.3847
2015-04-26	2015	08:33	A	6	19.2095
2015-04-26	2015	08:33	A	7	18.9511
2015-04-26	2015	08:33	A	8	18.7257
2015-04-26	2015	08:33	A	9	18.7163
2015-04-26	2015	08:33	A	10	18.7059
2015-04-26	2015	08:33	A	11	18.6609
2015-04-26	2015	08:33	A	12	18.5974
2015-04-26	2015	08:33	A	13	18.5097
2015-04-26	2015	08:33	A	14	18.2487
2015-04-26	2015	08:33	A	15	17.9124	18.9631
2015-05-03	2015	08:32	A	0	21.442
2015-05-03	2015	08:32	A	1	21.2511
2015-05-03	2015	08:32	A	2	21.1131
2015-05-03	2015	08:32	A	3	21.0638
2015-05-03	2015	08:33	A	4	21.0233
2015-05-03	2015	08:33	A	5	20.9811
2015-05-03	2015	08:33	A	6	20.9422
2015-05-03	2015	08:33	A	7	20.6196
2015-05-03	2015	08:33	A	8	20.1877
2015-05-03	2015	08:33	A	9	19.9619
2015-05-03	2015	08:33	A	10	19.8425
2015-05-03	2015	08:33	A	11	19.6405
2015-05-03	2015	08:33	A	12	19.5977
2015-05-03	2015	08:33	A	13	19.1154
2015-05-03	2015	08:33	A	14	18.6689
2015-05-03	2015	08:33	A	15	18.2852	20.2335
2015-05-10	2015	09:33	A	0	23.261
2015-05-10	2015	09:33	A	1	23.255
2015-05-10	2015	09:33	A	2	23.1858
2015-05-10	2015	09:33	A	3	22.9493
2015-05-10	2015	09:33	A	4	22.7422
2015-05-10	2015	09:33	A	5	22.5729
2015-05-10	2015	09:33	A	6	22.506
2015-05-10	2015	09:33	A	7	22.4618
2015-05-10	2015	09:33	A	8	22.2823
2015-05-10	2015	09:33	A	9	22.0601
2015-05-10	2015	09:33	A	10	21.561
2015-05-10	2015	09:33	A	11	20.9006
2015-05-10	2015	09:33	A	12	20.2119
2015-05-10	2015	09:33	A	13	19.5964
2015-05-10	2015	09:34	A	14	19.3903
2015-05-10	2015	09:34	A	15	19.0496	21.7491
2015-05-17	2015	09:12	A	0	23.698
2015-05-17	2015	09:12	A	1	23.996
2015-05-17	2015	09:12	A	2	23.8898
2015-05-17	2015	09:13	A	3	23.6543
2015-05-17	2015	09:13	A	4	23.5211
2015-05-17	2015	09:13	A	5	23.4297
2015-05-17	2015	09:13	A	6	23.3451
2015-05-17	2015	09:13	A	7	23.2599
2015-05-17	2015	09:13	A	8	22.9339
2015-05-17	2015	09:16	A	9	22.5047
2015-05-17	2015	09:17	A	10	22.017
2015-05-17	2015	09:17	A	11	21.4811
2015-05-17	2015	09:17	A	12	20.3519
2015-05-17	2015	09:17	A	13	19.7152
2015-05-17	2015	09:17	A	14	19.2643
2015-05-17	2015	09:17	A	15	18.8741	22.246
2015-05-25	2015	09:22	A	0	24.6427
2015-05-25	2015	09:22	A	1	24.5636
2015-05-25	2015	09:22	A	2	24.4012
2015-05-25	2015	09:22	A	3	24.3343
2015-05-25	2015	09:22	A	4	24.2827
2015-05-25	2015	09:22	A	5	24.2282
2015-05-25	2015	09:22	A	6	24.2064
2015-05-25	2015	09:22	A	7	24.1869
2015-05-25	2015	09:22	A	8	24.1565
2015-05-25	2015	09:22	A	9	24.0399
2015-05-25	2015	09:22	A	10	23.8674
2015-05-25	2015	09:22	A	11	23.437
2015-05-25	2015	09:22	A	12	22.5496
2015-05-25	2015	09:22	A	13	21.2704
2015-05-25	2015	09:22	A	14	20.4033
2015-05-25	2015	09:23	A	15	19.9494	23.4075
2015-05-31	2015	09:12	A	0	25.3335
2015-05-31	2015	09:12	A	1	25.316
2015-05-31	2015	09:12	A	2	25.2525
2015-05-31	2015	09:12	A	3	25.2189
2015-05-31	2015	09:12	A	4	25.1893
2015-05-31	2015	09:12	A	5	25.1767
2015-05-31	2015	09:12	A	6	25.1668
2015-05-31	2015	09:12	A	7	25.1619
2015-05-31	2015	09:13	A	8	25.1566
2015-05-31	2015	09:13	A	9	25.1527
2015-05-31	2015	09:13	A	10	25.1364
2015-05-31	2015	09:13	A	11	23.8533
2015-05-31	2015	09:13	A	12	22.2805
2015-05-31	2015	09:13	A	13	20.6721
2015-05-31	2015	09:13	A	14	20.0777
2015-05-31	2015	09:13	A	15	19.5088	23.9784
2015-06-08	2015	09:34	A	0	25.7383
2015-06-08	2015	09:34	A	1	25.5253
2015-06-08	2015	09:35	A	2	25.4101
2015-06-08	2015	09:35	A	3	25.3369
2015-06-08	2015	09:35	A	4	25.2581
2015-06-08	2015	09:35	A	5	25.1945
2015-06-08	2015	09:35	A	6	25.1404
2015-06-08	2015	09:35	A	7	25.1133
2015-06-08	2015	09:36	A	8	25.1055
2015-06-08	2015	09:36	A	9	25.0951
2015-06-08	2015	09:36	A	10	25.0905
2015-06-08	2015	09:36	A	11	25.0778
2015-06-08	2015	09:36	A	12	24.6934
2015-06-08	2015	09:36	A	13	22.9511
2015-06-08	2015	09:36	A	14	21.7194
2015-06-08	2015	09:36	A	15	20.7889	24.5774
2015-06-14	2015	09:24	A	0	25.911
2015-06-14	2015	09:24	A	1	25.889
2015-06-14	2015	09:24	A	2	25.7326
2015-06-14	2015	09:24	A	3	25.6873
2015-06-14	2015	09:24	A	4	25.6602
2015-06-14	2015	09:24	A	5	25.6419
2015-06-14	2015	09:24	A	6	25.6282
2015-06-14	2015	09:24	A	7	25.617
2015-06-14	2015	09:24	A	8	25.6081
2015-06-14	2015	09:24	A	9	25.6006
2015-06-14	2015	09:24	A	10	25.5952
2015-06-14	2015	09:24	A	11	25.5881
2015-06-14	2015	09:24	A	12	25.5367
2015-06-14	2015	09:24	A	13	24.0019
2015-06-14	2015	09:25	A	14	22.5703
2015-06-14	2015	09:25	A	15	21.332	25.1
2015-06-21	2015	09:21	A	0	26.1613
2015-06-21	2015	09:21	A	1	26.1789
2015-06-21	2015	09:21	A	2	26.1447
2015-06-21	2015	09:21	A	3	26.1409
2015-06-21	2015	09:22	A	4	26.1239
2015-06-21	2015	09:22	A	5	26.0946
2015-06-21	2015	09:22	A	6	26.0839
2015-06-21	2015	09:22	A	7	26.0777
2015-06-21	2015	09:22	A	8	26.0722
2015-06-21	2015	09:22	A	9	26.07
2015-06-21	2015	09:22	A	10	26.069
2015-06-21	2015	09:22	A	11	26.0683
2015-06-21	2015	09:22	A	12	26.0675
2015-06-21	2015	09:22	A	13	26.0671
2015-06-21	2015	09:22	A	14	26.0434
2015-06-21	2015	09:23	A	15	25.3108	26.0484
2015-06-28	2015	09:29	A	0	26.8773
2015-06-28	2015	09:29	A	1	26.8892
2015-06-28	2015	09:29	A	2	26.8853
2015-06-28	2015	09:30	A	3	26.8823
2015-06-28	2015	09:30	A	4	26.8162
2015-06-28	2015	09:30	A	5	26.7228
2015-06-28	2015	09:30	A	6	26.5365
2015-06-28	2015	09:30	A	7	26.4427
2015-06-28	2015	09:30	A	8	26.4185
2015-06-28	2015	09:30	A	9	26.3943
2015-06-28	2015	09:30	A	10	26.3568
2015-06-28	2015	09:30	A	11	26.328
2015-06-28	2015	09:31	A	12	26.3001
2015-06-28	2015	09:31	A	13	26.1875
2015-06-28	2015	09:31	A	14	26.0122
2015-06-28	2015	09:31	A	15	24.9161	26.4354
2015-07-05	2015	09:48	A	0	27.119
2015-07-05	2015	09:48	A	1	27.049
2015-07-05	2015	09:48	A	2	26.9383
2015-07-05	2015	09:48	A	3	26.8819
2015-07-05	2015	09:48	A	4	26.8435
2015-07-05	2015	09:48	A	5	26.8277
2015-07-05	2015	09:48	A	6	26.8122
2015-07-05	2015	09:48	A	7	26.7929
2015-07-05	2015	09:49	A	8	26.7688
2015-07-05	2015	09:49	A	9	26.7447
2015-07-05	2015	09:49	A	10	26.7221
2015-07-05	2015	09:49	A	11	26.7163
2015-07-05	2015	09:49	A	12	26.6986
2015-07-05	2015	09:49	A	13	26.6364
2015-07-05	2015	09:49	A	14	26.1262
2015-07-05	2015	09:49	A	15	25.6095	26.7054
2015-07-13	2015	22:50	A	0	27.8037
2015-07-13	2015	22:50	A	1	27.7974
2015-07-13	2015	22:58	A	2	27.7939
2015-07-13	2015	22:59	A	3	27.8045
2015-07-13	2015	22:59	A	4	27.8045
2015-07-13	2015	22:59	A	5	27.8042
2015-07-13	2015	23:06	A	6	27.8026
2015-07-13	2015	23:06	A	7	27.7604
2015-07-13	2015	23:07	A	8	27.7591
2015-07-13	2015	23:07	A	9	27.7389
2015-07-13	2015	23:07	A	10	27.6988
2015-07-13	2015	23:16	A	11	27.6332
2015-07-13	2015	23:17	A	12	27.5035
2015-07-13	2015	23:18	A	13	27.3095
2015-07-13	2015	23:19	A	14	26.6383
2015-07-13	2015	23:27	A	15	24.4714	27.4452
2015-07-19	2015	09:26	A	0	28.074
2015-07-19	2015	09:26	A	1	28.08
2015-07-19	2015	09:26	A	2	28.072
2015-07-19	2015	09:26	A	3	28.0346
2015-07-19	2015	09:26	A	4	27.9887
2015-07-19	2015	09:26	A	5	27.9652
2015-07-19	2015	09:26	A	6	27.9432
2015-07-19	2015	09:26	A	7	27.934
2015-07-19	2015	09:26	A	8	27.9219
2015-07-19	2015	09:26	A	9	27.9116
2015-07-19	2015	09:26	A	10	27.9012
2015-07-19	2015	09:26	A	11	27.8724
2015-07-19	2015	09:26	A	12	27.7927
2015-07-19	2015	09:26	A	13	27.7082
2015-07-19	2015	09:26	A	14	27.5744
2015-07-19	2015	09:26	A	15	26.7347	27.8443
2015-07-26	2015	09:02	A	0	29.3543
2015-07-26	2015	09:02	A	1	29.354
2015-07-26	2015	09:03	A	2	29.3173
2015-07-26	2015	09:03	A	3	29.2624
2015-07-26	2015	09:03	A	4	29.205
2015-07-26	2015	09:03	A	5	29.1451
2015-07-26	2015	09:03	A	6	29.0896
2015-07-26	2015	09:03	A	7	29.0448
2015-07-26	2015	09:03	A	8	28.9162
2015-07-26	2015	09:03	A	9	28.6506
2015-07-26	2015	09:03	A	10	28.2762
2015-07-26	2015	09:03	A	11	27.5856
2015-07-26	2015	09:04	A	12	26.8934
2015-07-26	2015	09:04	A	13	26.378
2015-07-26	2015	09:04	A	14	25.7932
2015-07-26	2015	09:04	A	15	25.2437	28.2193
2015-08-02	2015	09:07	A	1	29.8816
2015-08-02	2015	09:07	A	2	29.8675
2015-08-02	2015	09:07	A	3	29.8572
2015-08-02	2015	09:07	A	4	29.844
2015-08-02	2015	09:07	A	5	29.8021
2015-08-02	2015	09:07	A	6	29.7652
2015-08-02	2015	09:08	A	7	29.7249
2015-08-02	2015	09:08	A	8	29.6719
2015-08-02	2015	09:08	A	9	29.6547
2015-08-02	2015	09:08	A	10	29.6379
2015-08-02	2015	09:08	A	11	29.5986
2015-08-02	2015	09:08	A	12	29.5797
2015-08-02	2015	09:08	A	13	29.1151
2015-08-02	2015	09:08	A	14	28.3726
2015-08-02	2015	09:08	A	15	26.5876	29.3974
2015-08-09	2015	09:24	A	1	30.0652
2015-08-09	2015	09:25	A	2	30.3922
2015-08-09	2015	09:25	A	3	30.3553
2015-08-09	2015	09:25	A	4	30.3003
2015-08-09	2015	09:25	A	5	30.2782
2015-08-09	2015	09:25	A	6	30.2708
2015-08-09	2015	09:25	A	7	30.2621
2015-08-09	2015	09:25	A	8	30.2548
2015-08-09	2015	09:26	A	9	30.2487
2015-08-09	2015	09:26	A	10	30.2456
2015-08-09	2015	09:26	A	11	30.2444
2015-08-09	2015	09:26	A	12	30.2434
2015-08-09	2015	09:26	A	13	30.1893
2015-08-09	2015	09:26	A	14	29.7317
2015-08-09	2015	09:26	A	15	28.8009	30.1255
2015-08-16	2015	09:20	A	0	30.3552
2015-08-16	2015	09:20	A	1	30.3437
2015-08-16	2015	09:20	A	2	30.2742
2015-08-16	2015	09:20	A	3	30.2439
2015-08-16	2015	09:20	A	4	30.2218
2015-08-16	2015	09:20	A	5	30.2027
2015-08-16	2015	09:20	A	6	30.178
2015-08-16	2015	09:20	A	7	30.1599
2015-08-16	2015	09:20	A	8	30.1403
2015-08-16	2015	09:20	A	9	30.1273
2015-08-16	2015	09:21	A	10	30.1216
2015-08-16	2015	09:21	A	11	30.0811
2015-08-16	2015	09:21	A	12	29.4111
2015-08-16	2015	09:21	A	13	28.3774
2015-08-16	2015	09:21	A	14	27.6377
2015-08-16	2015	09:21	A	15	25.6836	29.5975
2015-08-23	2015	09:14	A	0	30.7575
2015-08-23	2015	09:14	A	1	30.7433
2015-08-23	2015	09:14	A	2	30.7092
2015-08-23	2015	09:14	A	3	30.6922
2015-08-23	2015	09:15	A	4	30.6767
2015-08-23	2015	09:15	A	5	30.6676
2015-08-23	2015	09:15	A	6	30.6604
2015-08-23	2015	09:15	A	7	30.6382
2015-08-23	2015	09:15	A	8	30.591
2015-08-23	2015	09:15	A	9	30.5521
2015-08-23	2015	09:15	A	10	30.515
2015-08-23	2015	09:15	A	11	30.4556
2015-08-23	2015	09:15	A	12	30.2951
2015-08-23	2015	09:16	A	13	29.7999
2015-08-23	2015	09:16	A	14	28.7992
2015-08-23	2015	09:16	A	15	27.4277	30.2488
2015-08-30	2015	09:39	A	0	30.1605
2015-08-30	2015	09:39	A	1	30.1457
2015-08-30	2015	09:39	A	2	30.1249
2015-08-30	2015	09:39	A	3	30.0593
2015-08-30	2015	09:39	A	4	30.0454
2015-08-30	2015	09:39	A	5	30.0311
2015-08-30	2015	09:39	A	6	30.0228
2015-08-30	2015	09:39	A	7	30.0177
2015-08-30	2015	09:39	A	8	30.016
2015-08-30	2015	09:39	A	9	30.0135
2015-08-30	2015	09:40	A	10	30.0127
2015-08-30	2015	09:40	A	11	29.9672
2015-08-30	2015	09:40	A	12	29.9798
2015-08-30	2015	09:40	A	13	28.3253
2015-08-30	2015	09:40	A	14	26.5727
2015-08-30	2015	09:40	A	15	25.4813	29.436
2015-09-06	2015	09:35	A	0	30.151
2015-09-06	2015	09:35	A	1	30.1445
2015-09-06	2015	09:36	A	2	30.0763
2015-09-06	2015	09:36	A	3	30.0039
2015-09-06	2015	09:36	A	4	29.9802
2015-09-06	2015	09:36	A	5	29.9684
2015-09-06	2015	09:36	A	6	29.9626
2015-09-06	2015	09:36	A	7	29.9598
2015-09-06	2015	09:36	A	8	29.9551
2015-09-06	2015	09:36	A	9	29.9505
2015-09-06	2015	09:36	A	10	29.9481
2015-09-06	2015	09:36	A	11	29.9436
2015-09-06	2015	09:36	A	12	29.8903
2015-09-06	2015	09:36	A	13	29.5537
2015-09-06	2015	09:36	A	14	28.6013
2015-09-06	2015	09:36	A	15	26.7664	29.6785
2015-09-20	2015	08:43	A	0	30.236
2015-09-20	2015	08:43	A	1	30.2042
2015-09-20	2015	08:44	A	2	30.2101
2015-09-20	2015	08:45	A	3	30.2063
2015-09-20	2015	08:45	A	4	30.2036
2015-09-20	2015	08:45	A	5	30.2008
2015-09-20	2015	08:45	A	6	30.1942
2015-09-20	2015	08:45	A	7	30.1927
2015-09-20	2015	08:45	A	8	30.1843
2015-09-20	2015	08:45	A	9	30.18
2015-09-20	2015	08:45	A	10	30.1806
2015-09-20	2015	08:46	A	11	30.1796
2015-09-20	2015	08:46	A	12	30.1764
2015-09-20	2015	08:46	A	13	29.924
2015-09-20	2015	08:46	A	14	29.2341
2015-09-20	2015	08:46	A	15	28.0951	29.9876
2015-10-06	2015	08:19	A	0	29.1405
2015-10-06	2015	08:19	A	1	29.1694
2015-10-06	2015	08:19	A	2	29.1651
2015-10-06	2015	08:19	A	3	29.1702
2015-10-06	2015	08:20	A	4	29.1664
2015-10-06	2015	08:20	A	5	29.1662
2015-10-06	2015	08:20	A	6	29.1649
2015-10-06	2015	08:20	A	7	29.166
2015-10-06	2015	08:20	A	8	29.1669
2015-10-06	2015	08:20	A	9	29.1689
2015-10-06	2015	08:20	A	10	29.1731
2015-10-06	2015	08:20	A	11	29.1674
2015-10-06	2015	08:21	A	12	29.1679
2015-10-06	2015	08:21	A	13	29.1665
2015-10-06	2015	08:21	A	14	29.1539
2015-10-06	2015	08:21	A	15	28.6139	29.1305
2015-10-11	2015	09:22	A	0	28.315
2015-10-11	2015	09:22	A	1	28.3155
2015-10-11	2015	09:23	A	2	28.31
2015-10-11	2015	09:23	A	3	28.3045
2015-10-11	2015	09:23	A	4	28.2925
2015-10-11	2015	09:23	A	5	28.2852
2015-10-11	2015	09:23	A	6	28.2824
2015-10-11	2015	09:23	A	7	28.2812
2015-10-11	2015	09:23	A	8	28.281
2015-10-11	2015	09:23	A	9	28.2809
2015-10-11	2015	09:23	A	10	28.2793
2015-10-11	2015	09:23	A	11	28.2766
2015-10-11	2015	09:23	A	12	28.2743
2015-10-11	2015	09:24	A	13	28.273
2015-10-11	2015	09:24	A	14	28.2687
2015-10-11	2015	09:24	A	15	28.2383	28.2849
2015-10-18	2015	06:06	A	1	28.01
2015-10-18	2015	06:06	A	2	28.02
2015-10-18	2015	06:06	A	3	28.025
2015-10-18	2015	06:06	A	4	28.02
2015-10-18	2015	06:06	A	5	28.025
2015-10-18	2015	06:06	A	6	28.03
2015-10-18	2015	06:06	A	7	28.03
2015-10-18	2015	06:06	A	8	28.03
2015-10-18	2015	06:06	A	9	28.03
2015-10-18	2015	06:06	A	10	28.03
2015-10-18	2015	06:06	A	11	28.03
2015-10-18	2015	06:06	A	12	28.04
2015-10-18	2015	06:06	A	13	28.03
2015-10-18	2015	06:06	A	14	28.03
2015-10-18	2015	06:06	A	15	28.025	28.027
2015-10-20	2015	11:27	A	0	28.3556
2015-10-20	2015	11:27	A	1	28.3048
2015-10-20	2015	11:27	A	2	28.1261
2015-10-20	2015	11:28	A	3	28.0327
2015-10-20	2015	11:28	A	4	28.0171
2015-10-20	2015	11:28	A	5	28.0105
2015-10-20	2015	11:28	A	6	28.0005
2015-10-20	2015	11:28	A	7	27.9903
2015-10-20	2015	11:28	A	8	27.985
2015-10-20	2015	11:28	A	9	27.9757
2015-10-20	2015	11:28	A	10	27.9748
2015-10-20	2015	11:28	A	11	27.9722
2015-10-20	2015	11:28	A	12	27.9724
2015-10-20	2015	11:28	A	13	27.9706
2015-10-20	2015	11:28	A	14	27.9646
2015-10-20	2015	11:28	A	15	27.888	28.0338
2015-10-25	2015	11:06	A	1	27.54
2015-10-25	2015	11:06	A	2	27.55
2015-10-25	2015	11:06	A	3	27.56
2015-10-25	2015	11:06	A	4	27.55
2015-10-25	2015	11:06	A	5	27.55
2015-10-25	2015	11:06	A	6	27.555
2015-10-25	2015	11:06	A	7	27.555
2015-10-25	2015	11:06	A	8	27.55
2015-10-25	2015	11:06	A	9	27.55
2015-10-25	2015	11:06	A	10	27.545
2015-10-25	2015	11:06	A	11	27.54
2015-10-25	2015	11:06	A	12	27.54
2015-10-25	2015	11:06	A	13	27.54
2015-10-25	2015	11:06	A	14	27.54
2015-10-25	2015	11:06	A	15	27.51	27.545
2015-11-01	2015	06:08	A	1	26.325
2015-11-01	2015	06:08	A	2	26.35
2015-11-01	2015	06:08	A	3	26.345
2015-11-01	2015	06:08	A	4	26.345
2015-11-01	2015	06:08	A	5	26.345
2015-11-01	2015	06:08	A	6	26.345
2015-11-01	2015	06:08	A	7	26.35
2015-11-01	2015	06:08	A	8	26.34
2015-11-01	2015	06:08	A	9	26.35
2015-11-01	2015	06:08	A	10	26.34
2015-11-01	2015	06:08	A	11	26.345
2015-11-01	2015	06:08	A	12	26.335
2015-11-01	2015	06:08	A	13	26.335
2015-11-01	2015	06:08	A	14	26.34
2015-11-01	2015	06:08	A	15	26.335	26.3417
2015-11-09	2015	10:35	A	0	23.105
2015-11-09	2015	10:35	A	1	23.458
2015-11-09	2015	10:36	A	2	23.4306
2015-11-09	2015	10:36	A	3	23.4149
2015-11-09	2015	10:36	A	4	23.4059
2015-11-09	2015	10:36	A	5	23.4047
2015-11-09	2015	10:36	A	6	23.4023
2015-11-09	2015	10:37	A	7	23.4009
2015-11-09	2015	10:37	A	8	23.4003
2015-11-09	2015	10:37	A	9	23.4001
2015-11-09	2015	10:37	A	10	23.4004
2015-11-09	2015	10:37	A	11	23.3987
2015-11-09	2015	10:37	A	12	23.3987
2015-11-09	2015	10:37	A	13	23.4007
2015-11-09	2015	10:37	A	14	23.4013
2015-11-09	2015	10:37	A	15	23.4	23.3889
2015-11-16	2015	07:23	A	1	22.75
2015-11-16	2015	07:23	A	2	22.76
2015-11-16	2015	07:23	A	3	22.775
2015-11-16	2015	07:23	A	4	22.77
2015-11-16	2015	07:23	A	5	22.77
2015-11-16	2015	07:23	A	6	22.78
2015-11-16	2015	07:23	A	7	22.77
2015-11-16	2015	07:23	A	8	22.77
2015-11-16	2015	07:23	A	9	22.77
2015-11-16	2015	07:23	A	10	22.765
2015-11-16	2015	07:23	A	11	22.76
2015-11-16	2015	07:23	A	12	22.74
2015-11-16	2015	07:23	A	13	22.72
2015-11-16	2015	07:23	A	14	22.66
2015-11-16	2015	07:23	A	15	22.625	22.7457
2015-11-22	2015	06:09	A	1	22.2
2015-11-22	2015	06:09	A	2	22.205
2015-11-22	2015	06:09	A	3	22.2
2015-11-22	2015	06:09	A	4	22.205
2015-11-22	2015	06:09	A	5	22.21
2015-11-22	2015	06:09	A	6	22.205
2015-11-22	2015	06:09	A	7	22.2
2015-11-22	2015	06:09	A	8	22.2
2015-11-22	2015	06:09	A	9	22.215
2015-11-22	2015	06:09	A	10	22.2
2015-11-22	2015	06:09	A	11	22.205
2015-11-22	2015	06:09	A	12	22.21
2015-11-22	2015	06:09	A	13	22.21
2015-11-22	2015	06:09	A	14	22.21
2015-11-22	2015	06:09	A	15	22.21	22.2057
2015-11-29	2015	06:08	A	1	21.23
2015-11-29	2015	06:08	A	2	21.245
2015-11-29	2015	06:08	A	3	21.26
2015-11-29	2015	06:08	A	4	21.26
2015-11-29	2015	06:08	A	5	21.26
2015-11-29	2015	06:08	A	6	21.25
2015-11-29	2015	06:08	A	7	21.255
2015-11-29	2015	06:08	A	8	21.26
2015-11-29	2015	06:08	A	9	21.255
2015-11-29	2015	06:08	A	10	21.255
2015-11-29	2015	06:08	A	11	21.26
2015-11-29	2015	06:08	A	12	21.255
2015-11-29	2015	06:08	A	13	21.25
2015-11-29	2015	06:08	A	14	21.255
2015-11-29	2015	06:08	A	15	21.255	21.2537
2015-12-06	2015	06:12	A	1	19.945
2015-12-06	2015	06:12	A	2	19.95
2015-12-06	2015	06:12	A	3	19.935
2015-12-06	2015	06:12	A	4	19.95
2015-12-06	2015	06:12	A	5	19.95
2015-12-06	2015	06:12	A	6	19.95
2015-12-06	2015	06:12	A	7	19.95
2015-12-06	2015	06:12	A	8	19.94
2015-12-06	2015	06:12	A	9	19.94
2015-12-06	2015	06:12	A	10	19.94
2015-12-06	2015	06:12	A	11	19.95
2015-12-06	2015	06:12	A	12	19.955
2015-12-06	2015	06:12	A	13	19.96
2015-12-06	2015	06:12	A	14	19.96
2015-12-06	2015	06:12	A	15	19.96	19.949
2015-12-14	2015	10:19	A	0	18.8063
2015-12-14	2015	10:20	A	1	18.8137
2015-12-14	2015	10:20	A	2	18.8124
2015-12-14	2015	10:20	A	3	18.8126
2015-12-14	2015	10:20	A	4	18.8117
2015-12-14	2015	10:20	A	5	18.8111
2015-12-14	2015	10:20	A	6	18.8116
2015-12-14	2015	10:21	A	7	18.809
2015-12-14	2015	10:21	A	8	18.8083
2015-12-14	2015	10:21	A	9	18.8083
2015-12-14	2015	10:21	A	10	18.8091
2015-12-14	2015	10:21	A	11	18.8084
2015-12-14	2015	10:21	A	12	18.8101
2015-12-14	2015	10:21	A	13	18.8103
2015-12-14	2015	10:21	A	14	18.8103
2015-12-14	2015	10:21	A	15	18.8106	18.8102
2015-12-20	2015	10:30	A	0	18.2947
2015-12-20	2015	10:30	A	1	18.293
2015-12-20	2015	10:31	A	2	18.2914
2015-12-20	2015	10:31	A	3	18.2894
2015-12-20	2015	10:31	A	4	18.2828
2015-12-20	2015	10:31	A	5	18.2741
2015-12-20	2015	10:31	A	6	18.277
2015-12-20	2015	10:31	A	7	18.2752
2015-12-20	2015	10:31	A	8	18.2731
2015-12-20	2015	10:31	A	9	18.2737
2015-12-20	2015	10:32	A	10	18.2757
2015-12-20	2015	10:32	A	11	18.2731
2015-12-20	2015	10:32	A	12	18.2711
2015-12-20	2015	10:32	A	13	18.272
2015-12-20	2015	10:32	A	14	18.2719
2015-12-20	2015	10:32	A	15	18.2703	18.2787

## Sheet: abiotic
Date	NH4 (mg/l)	Nitrite (mg/l)	Nitrate (mg/l)	Oxygen (mg/l)	Turbidity (NTU)	PH	TDP (mg/l)	Temperature (⁰C)
2014-10-05	0.0234641	0.002	0.0129751	7.57858	0.894041	8.49398	0.0085999	27.3916
2014-10-19	0.0219967	0.002	0.00936855	7.43957	1.3	8.36187	0.00249146	26.3844
2014-10-26	0.042246	0.002	0.0128149	7.49973	1.07744	8.38394	0.00235216	25.5523
2014-11-02	0.0331789	0.002	0.00500797	7.50779	1.53923	8.426	0.00474288	24.9216
2014-11-10	0.0632263	0.002	0.0140141	7.51584	1.19524	8.28986	0.00537827	23.3366
2014-11-16	0.0620786	0.002	0.0211683	7.51749	1.43642	8.32589	0.00365019	22.7121
2014-11-23	0.0961902	0.002	0.0189155	7.49947	1.01924	8.48962	0.00422357	21.925
2014-11-30	0.128313	0.002	0.0183172	7.4992	1.05885	8.24198	0.00204767	20.7865
2014-12-07	0.139069	0.003	0.0333557	7.49894	0.792383	8.30792	0.0011487	20.4611
2014-12-14	0.158908	0.00317767	0.0307536	NA	0.878504	8.14792	0.00270192	19.844
2014-12-21	0.209374	0.003	0.042488	NA	0.667039	8.12397	0.00565047	19.2371
2014-12-28	0.2154	0.005	0.0368	NA	0.84	8.156	0.0038	18.7103
2015-01-04	0.196672	0.0153923	0.0519589	NA	1.07022	8.34596	0.00351948	18.2135
2015-01-11	0.212331	0.043	0.0557986	7.39932	0.967209	8.19999	0.00697424	16.7341
2015-01-18	0.14281	0.0527985	0.0721961	8.3893	0.942192	7.916	0.00606878	15.7966
2015-01-25	0.175785	0.076799	0.085192	9.37927	1.41216	8.10399	0.00389806	15.8584
2015-02-01	0.0979575	0.101564	0.138512	9.78856	1.4933	8.20788	0.00518569	15.8653
2015-02-08	0.0328965	0.0697814	0.174586	9.7203	1.91909	8.20375	0.00864849	16.0729
2015-02-15	0.0442839	0.016	0.312193	9.43986	0.820733	8.072	0.00411227	15.4581
2015-02-22	0.040933	0.0155922	0.298995	9.15943	1.36807	8.25194	0.00500352	15.2362
2015-03-01	0.0381772	0.0151949	0.297792	10.1579	1.47066	8.37399	0.00209128	15.3879
2015-03-08	0.00759067	0.0161586	0.330323	10.6048	2.66826	8.57522	0.00282523	16.4021
2015-03-15	0.0210189	0.019003	0.29733	10.0764	1.94841	8.57774	0.00171877	16.7594
2015-03-22	0.00699942	0.012842	0.334096	8.97701	1.30217	8.42912	0.0039487	15.929
2015-03-29	0.0274125	0.0157948	0.290984	9.90594	1.97561	8.48372	0.00412892	17.4744
2015-04-12	0.0148593	0.0155922	0.271496	7.10265	1.84983	8.54774	0.00833881	18.287
2015-04-15	0.0145514	0.0166883	0.262367	8.21606	1.63608	8.52132	0.00689348	18.4353
2015-04-19	0.0142435	0.0177844	0.253237	9.32948	1.42234	8.4949	0.00544814	18.5836
2015-04-26	0.00910864	0.0177844	0.242298	8.78125	1.68811	8.39932	0.0086562	18.9631
2015-05-03	0.0133752	0.0149262	0.184731	11.0879	1.59992	8.6075	0.00422357	20.2335
2015-05-10	0.0079051	0.0136377	0.140902	7.80995	1.64491	8.369	0.00912774	21.7491
2015-05-17	0.0118075	0.0119524	0.118938	10.4845	1.27784	8.80145	0.00437345	22.246
2015-05-25	0.0122179	0.0128357	0.0955721	7.05637	1.4933	8.48541	0.00854057	23.4075
2015-05-31	0.0358753	0.0101896	0.0692141	8.2085	1.2949	8.59044	0.00535333	23.9784
2015-06-08	0.0146716	0.00867091	0.0312646	6.79475	1.58469	8.52702	0.00412892	24.5774
2015-06-14	0.0301976	0.00561055	0.0161501	6.99946	1.68696	8.45767	0.00639092	25.1
2015-06-21	0.00809909	0.002	0.00540742	8.02954	1.52935	8.37416	0.001	26.0484
2015-06-28	0.0146578	0.002	0.0052884	7.76304	1.66314	8.6364	0.00218225	26.4354
2015-07-05	0.0133679	0.002	0.00518569	7.3929	1.39857	8.47921	0.00250176	26.7054
2015-07-12	0.0211278	0.002	0.00690965	6.5898	1.28478	8.40391	0.00638161	27.4452
2015-07-19	0.0054928	0.002	0.005	6.65563	1.2314	8.52568	0.00511462	27.8443
2015-07-26	0.0202165	0.002	0.00697119	7.28563	1.25579	8.47309	0.0035652	28.2193
2015-08-02	0.00885522	0.002	0.00587516	7.12102	1.11405	8.45852	0.005578	29.3974
2015-08-09	0.0132408	0.002	0.0120228	7.036	1.03988	8.53998	0.00720562	30.1255
2015-08-16	0.0104391	0.002	0.00515427	4.94022	1.09513	8.29947	0.00351156	29.5975
2015-08-23	0.0207758	0.002	0.0067147	7.06296	1.17406	8.47148	0.00164375	30.2488
2015-08-30	0.0205075	0.002	0.005	5.86633	1.31904	8.25263	0.00342704	29.436
2015-09-06	0.0140853	0.002	0.00720675	6.26626	1.22385	8.39391	0.00151572	29.6785
2015-09-20	0.00623859	0.00868423	0.00609335	6.75735	1.23904	8.4215	0.00618786	29.9876
2015-10-06	0.00534805	0.002	0.00578516	7.63853	1.55242	8.58793	0.00640174	29.1305
2015-10-11	0.00572033	0.002	0.00518569	7.23732	1.22619	8.432	0.00756006	28.2849
2015-10-18	0.0301516	0.002	0.0138741	7.61884	2.1724	8.45997	0.00461789	28.027
2015-10-25	0.0109301	0.00216894	0.00569679	7.63797	1.57701	8.43798	0.00578516	28.0338
2015-11-01	0.0429674	0.002	0.01262	7.31907	1.55662	8.39399	0.00377635	27.545
2015-11-09	0.0995732	0.00235216	0.0107565	6.55857	1.04305	8.15799	0.0076651	26.3417
2015-11-16	0.122507	0.002	0.0229897	6.99913	1.32208	8.02797	0.00389806	23.3889
2015-11-22	0.132985	0.00235216	0.0223947	7.05983	1.23732	8.05599	0.007	22.7457
2015-11-29	0.182783	0.002	0.0232516	6.9796	0.709726	7.984	0.00428225	22.2057
2015-12-06	0.196595	0.00235216	0.0207866	7.05926	1.03699	7.934	0.00409535	21.2537
2015-12-14	0.281953	0.003	0.0335844	7.29891	0.998546	7.97997	0.0061531	19.949
2015-12-20	0.229385	0.00336587	0.0365857	6.73557	1.09301	7.99783	0.00763356	18.8102
2015-12-28	0.262276	0.005	0.0485813	7.11905	1.06741	7.88798	0.0017411	18.2787
