# Supplementary material for: Particle-Associated Microbial Community in a Subtropical Lake During Thermal Mixing and Phytoplankton Succession
Source: Front Microbiol. 2019 Sep 13;10:2142. doi: 10.3389/fmicb.2019.02142 (PMC6753980; doi:10.3389/fmicb.2019.02142)
Supplement: Supplementary file 2 [file Table_2.XLSX]

## Sheet: full_counts_net
	Phylum	Class	Order	Family	Genus	total reads	rel. abun.	2015-01-11	2015-01-18	2015-01-25	2015-02-01	2015-02-08	2015-02-15	2015-02-22	2015-03-01	2015-03-08	2015-03-15	2015-03-22	2015-03-29	2015-04-15	2015-04-19	2015-04-26
denovo1474	Cyanobacteria	Oscillatoriophycideae	Chroococcales	Microcystaceae	Microcystis	376072	0.441924	12305	17891	26329	34231	34315	21817	29577	32393	38909	35095	22127	17117	22676	18682	12608
denovo39871	Proteobacteria	Alphaproteobacteria	Rhodospirillales	Acetobacteraceae	Roseomonas	77606	0.0911953	3469	4869	2387	5966	7139	4154	8466	5792	6286	5562	4570	3097	5968	5633	4248
denovo17819	Proteobacteria	Alphaproteobacteria	Caulobacterales	Caulobacteraceae	Brevundimonas	32173	0.0378067	703	877	911	2466	3198	1435	3310	4166	3287	2962	2453	1441	2071	1647	1246
denovo22586	Cyanobacteria	Cyanobacteria	SubsectionI	FamilyI	Synechococcus	27439	0.0322437	4592	6995	468	75	171	233	785	340	207	341	1126	1399	2412	4265	4030
denovo31206	Proteobacteria	Gammaproteobacteria	Cellvibrionales	Cellvibrionaceae	Cellvibrio	21927	0.0257666	614	4335	1913	2169	308	520	2215	676	1198	2268	5478	134	43	6	50
denovo40585	Cyanobacteria	Cyanobacteria	SubsectionIV	FamilyI	Aphanizomenon	18210	0.0213987	122	116	271	116	425	681	468	446	270	680	676	1299	3792	4165	4683
denovo45823	Proteobacteria	Gammaproteobacteria	Cellvibrionales	Cellvibrionaceae	Cellvibrio	13655	0.0160461	1	53	194	8196	1160	861	2444	595	62	16	62	0	0	0	11
denovo37243	Proteobacteria	Gammaproteobacteria	Xanthomonadales	Xanthomonadaceae	unclassified	11736	0.013791	661	814	342	789	981	538	874	1070	1242	1170	876	244	936	714	485
denovo44308	Proteobacteria	Alphaproteobacteria	Rickettsiales	Rickettsiaceae	Candidatus Megaira	9187	0.0107957	2284	446	1193	265	856	958	129	152	139	116	81	76	642	913	937
denovo36886	Proteobacteria	Gammaproteobacteria	Chromatiales	Chromatiaceae	Rheinheimera	8310	0.00976513	184	350	746	4698	273	1461	94	122	94	26	33	17	26	152	34
denovo32843	Proteobacteria	Alphaproteobacteria	Rhodobacterales	Rhodobacteraceae	Rhodobacter	6987	0.00821047	24	101	430	1009	664	942	423	394	253	113	184	17	1101	565	767
denovo27244	Proteobacteria	Betaproteobacteria	Burkholderiales	Comamonadaceae	Limnohabitans	6789	0.0079778	137	107	175	186	170	1399	682	364	317	363	710	261	667	555	696
denovo22788	Proteobacteria	Alphaproteobacteria	Caulobacterales	Caulobacteraceae	Phenylobacterium	6171	0.00725158	43	41	58	141	188	156	276	413	538	558	803	416	981	830	729
denovo18346	Cyanobacteria	Cyanobacteria	SubsectionI	FamilyI	Gloeocalita	5835	0.00685674	1599	1829	160	228	119	66	93	25	30	23	91	110	334	605	523
denovo16992	Proteobacteria	Gammaproteobacteria	Aeromonadales	Aeromonadaceae	Aeromonas	4616	0.00542429	1102	465	515	690	580	441	121	25	136	31	12	18	438	34	8
denovo8966	Proteobacteria	Alphaproteobacteria	Sphingomonadales	Sphingomonadaceae	Sphingomonas	4360	0.00512346	39	27	79	24	35	259	13	59	244	12	141	33	784	1654	957
denovo21353	Proteobacteria	Betaproteobacteria	Nitrosomonadales	Nitrosomonadaceae	unclassified	3904	0.00458761	219	98	449	448	374	403	503	368	314	196	177	103	124	75	53
denovo36215	Bacteroidetes	Flavobacteriia	Flavobacteriales	Flavobacteriaceae	Flavobacterium	3466	0.00407292	21	14	128	137	200	80	80	223	566	572	331	165	447	315	187
denovo32107	Proteobacteria	Betaproteobacteria	Burkholderiales	Oxalobacteraceae	Massilia	3417	0.00401534	81	32	133	98	156	393	24	37	430	64	277	9	296	257	1130
denovo4595	Bacteroidetes	Flavobacteriia	Flavobacteriales	Flavobacteriaceae	Flavobacterium	3404	0.00400006	301	558	355	247	173	335	99	144	94	111	488	87	254	59	99
denovo15105	Proteobacteria	Betaproteobacteria	Neisseriales	Neisseriaceae	Leeia	3318	0.003899	0	0	0	0	14	878	381	144	125	133	468	155	704	81	235
denovo32336	Proteobacteria	Alphaproteobacteria	Rickettsiales	Rickettsiales Incertae Sedis	Candidatus Hepatincola	3226	0.00379089	237	331	46	53	517	204	107	54	166	108	439	50	462	152	300
denovo40922	Bacteroidetes	Flavobacteriia	Flavobacteriales	Flavobacteriaceae	Flavobacterium	3203	0.00376386	11	28	42	44	11	54	24	36	1247	804	808	24	16	22	32
denovo10073	Proteobacteria	Gammaproteobacteria	Methylococcales	Methylococcaceae	Methylomonas	3156	0.00370863	2190	702	76	15	17	30	17	2	5	0	1	2	2	18	79
denovo16073	Cyanobacteria	Cyanobacteria	SubsectionI	FamilyI	unclassified	3117	0.00366281	255	207	27	43	67	71	48	58	94	160	296	269	546	453	523
denovo15218	Cyanobacteria	Cyanobacteria	SubsectionIV	FamilyI	Cylindrospermosis	2799	0.00328912	12	13	74	21	39	102	55	60	64	124	58	416	580	585	596
denovo38472	Chloroflexi	Caldilineae	Caldilineales	Caldilineaceae	unclassified	2748	0.00322919	7	24	31	26	74	181	137	67	49	137	357	105	354	428	771
denovo23471	Bacteroidetes	Flavobacteriia	Flavobacteriales	Flavobacteriaceae	Flavobacterium	2678	0.00314693	75	93	520	463	329	104	20	33	138	84	106	50	353	121	189
denovo20086	Proteobacteria	Alphaproteobacteria	Caulobacterales	Hyphomonadaceae	Hirschia	2667	0.00313401	107	229	477	1033	137	151	91	89	87	73	40	18	55	46	34
denovo32412	Proteobacteria	Gammaproteobacteria	Xanthomonadales	Xanthomonadaceae	Silanimonas	2658	0.00312343	3	0	0	14	63	70	162	370	583	616	562	57	82	56	20
denovo38587	Proteobacteria	Alphaproteobacteria	Rickettsiales	Holosporaceae	unclassified	2572	0.00302237	0	0	2	0	82	98	56	229	776	193	42	27	345	317	405
denovo19025	Proteobacteria	Alphaproteobacteria	Rhodobacterales	Rhodobacteraceae	Paracoccus	2528	0.00297067	29	55	144	2	25	289	16	524	27	7	90	5	749	323	243
denovo22912	Proteobacteria	Alphaproteobacteria	Rhizobiales	MNG7	unclassified	2486	0.00292131	267	251	84	159	198	146	71	27	39	45	76	38	276	302	507
denovo37192	Planctomycetes	Phycisphaerae	Phycisphaerales	Phycisphaeraceae	CL500-3	2475	0.00290839	107	175	54	146	74	70	61	52	47	54	86	129	534	476	410
denovo38873	Proteobacteria	Alphaproteobacteria	Caulobacterales	Hyphomonadaceae	Hyphomonas	2298	0.00270039	12	30	48	154	182	227	199	142	180	208	358	120	171	131	136
denovo343	Bacteroidetes	Sphingobacteriia	Sphingobacteriales	Saprospiraceae	unclassified	2290	0.00269099	166	238	283	117	110	240	216	160	122	72	88	26	184	105	163
denovo42988	Proteobacteria	Betaproteobacteria	Burkholderiales	Alcaligenaceae	unclassified	2233	0.00262401	15	9	5	9	43	33	36	65	122	131	149	105	503	480	528
denovo6730	Proteobacteria	Gammaproteobacteria	Cellvibrionales	Spongiibacteraceae	BD1-7 clade	2191	0.00257466	92	324	560	212	228	157	49	134	122	54	48	20	80	43	68
denovo1846	Proteobacteria	Betaproteobacteria	Burkholderiales	Oxalobacteraceae	Collimonas	2012	0.00236431	13	0	3	92	350	1107	271	96	0	26	35	15	0	4	0
denovo24854	Bacteroidetes	Sphingobacteriia	Sphingobacteriales	KD3-93	unclassified	1941	0.00228088	16	147	293	597	125	105	106	168	194	97	80	5	4	3	1
denovo27494	Proteobacteria	Deltaproteobacteria	Bdellovibrionales	Bacteriovoracaceae	Peredibacter	1879	0.00220802	0	0	0	0	0	0	16	127	812	383	285	27	95	85	49
denovo14607	Proteobacteria	Betaproteobacteria	Burkholderiales	Comamonadaceae	Hydrogenophaga	1876	0.0022045	120	79	117	57	54	110	101	72	137	79	195	47	220	216	272
denovo30086	Firmicutes	Bacilli	Bacillales	Pasteuriaceae	Pasteuria	1852	0.0021763	612	290	30	4	137	427	154	3	102	32	16	0	40	2	3
denovo12685	Proteobacteria	Gammaproteobacteria	Xanthomonadales	unclassified	unclassified	1837	0.00215867	35	80	78	82	71	49	61	86	121	179	129	65	218	282	301
denovo16161	Proteobacteria	Deltaproteobacteria	Myxococcales	Sandaracinaceae	unclassified	1823	0.00214222	5	18	5	29	19	6	15	65	167	203	454	99	366	193	179
denovo4134	Proteobacteria	Betaproteobacteria	Burkholderiales	Comamonadaceae	unclassified	1768	0.00207759	17	21	174	104	91	143	174	136	109	280	166	81	80	128	64
denovo6612	Deinococcus-Thermus	Deinococci	Deinococcales	Deinococcaceae	Deinococcus	1722	0.00202353	0	0	0	1	0	17	0	4	50	20	73	4	142	580	831
denovo41150	Proteobacteria	Alphaproteobacteria	Caulobacterales	Caulobacteraceae	Brevundimonas	1712	0.00201178	3	6	32	0	18	26	2	133	10	15	135	3	68	913	348
denovo38887	Proteobacteria	Gammaproteobacteria OTU 38887	unclassified	unclassified	unclassified	1609	0.00189075	41	72	143	202	199	74	107	99	88	64	85	29	127	118	161
denovo13784	Proteobacteria	Alphaproteobacteria	Rhodobacterales	Rhodobacteraceae	Rhodobacter	1594	0.00187312	3	12	73	151	103	428	117	112	76	49	78	19	96	102	175
denovo30959	Proteobacteria	Alphaproteobacteria	Rhodospirillales	I-10	unclassified	1589	0.00186724	45	149	79	151	278	191	153	141	104	36	53	15	44	67	83
denovo39229	Actinobacteria	Actinobacteria	Frankiales	Sporichthyaceae	Candidatus Nanopelagicus	1561	0.00183434	1	11	27	20	10	527	45	21	56	47	201	49	64	48	434
denovo45546	Proteobacteria	Gammaproteobacteria	Methylococcales	Methylococcaceae	Methyloparacoccus	1556	0.00182847	1251	41	0	7	0	22	1	2	6	8	0	4	18	63	133
denovo26897	Proteobacteria	Alphaproteobacteria	Rickettsiales	[Caedibacter] caryophilus group	Caedibacter caryophilus	1550	0.00182141	331	33	62	28	258	197	10	17	12	15	13	12	170	247	145
denovo32973	Proteobacteria	Alphaproteobacteria	Rhodospirillales	I-10	Lacibacterium aquatile	1542	0.00181201	7	37	34	51	91	34	100	194	228	427	173	43	32	60	31
denovo15326	Bacteroidetes	Sphingobacteriia	Sphingobacteriales	Saprospiraceae	unclassified	1501	0.00176383	9	31	92	432	240	196	57	10	19	56	90	108	94	54	13
denovo18299	Proteobacteria	Alphaproteobacteria	Rhizobiales	A0839	unclassified	1500	0.00176266	29	90	35	89	104	209	149	137	122	141	213	49	66	35	32
denovo16132	Proteobacteria	Betaproteobacteria	Nitrosomonadales	Gallionellaceae	Sideroxydans	1428	0.00167805	11	12	83	301	112	564	144	35	11	0	109	11	11	2	22
denovo23051	TM6 (Dependentiae)	unclassified	unclassified	unclassified	unclassified	1414	0.0016616	1	0	10	1398	4	0	0	0	0	0	0	0	0	0	1
denovo28136	Planctomycetes	Phycisphaerae	Phycisphaerales	Phycisphaeraceae	CL500-3	1307	0.00153586	140	38	42	78	25	43	18	22	36	60	35	146	248	194	182
denovo30036	Proteobacteria	Alphaproteobacteria	SAR11 clade	LD12 freshwater group	Candidatus Fonsibacter ubiquis	1257	0.00147711	0	9	1	3	12	537	30	14	14	29	179	12	26	32	359
denovo3847	Bacteroidetes	Flavobacteriia	Flavobacteriales	Flavobacteriaceae	Flavobacterium	1241	0.00145831	18	33	79	149	55	404	32	31	83	106	67	9	59	57	59
denovo45563	Proteobacteria	Alphaproteobacteria	Rhodospirillales	Rhodospirillaceae	Nitrospirillum	1221	0.0014348	27	45	27	66	116	25	90	64	177	228	175	63	55	30	33
denovo28297	Proteobacteria	Betaproteobacteria	Burkholderiales	unclassified	Oxalicibacterium faecigallinarum	1188	0.00139603	1	0	8	11	56	629	108	17	14	21	234	14	30	23	22
denovo21080	Proteobacteria	Alphaproteobacteria	Rickettsiales	Rickettsiales Incertae Sedis	Candidatus Defluviella	1176	0.00138192	0	0	0	0	7	1	3	8	118	69	9	16	228	317	400
denovo45233	Bacteroidetes	Cytophagia	Cytophagales	Cytophagaceae	Hymenobacter	1172	0.00137722	14	11	17	0	17	35	16	22	106	11	67	11	267	216	362
denovo42503	Proteobacteria	Gammaproteobacteria	Xanthomonadales	Xanthomonadaceae	Aquimonas	1160	0.00136312	1	7	12	16	26	20	23	35	107	207	235	36	183	139	113
denovo34407	Proteobacteria	Betaproteobacteria	Burkholderiales	Comamonadaceae	unclassified	1127	0.00132434	19	5	19	26	22	470	41	55	49	140	165	27	33	19	37
denovo15999	Bacteroidetes	Sphingobacteriia	Sphingobacteriales	env.OPS 17	unclassified	1103	0.00129614	1	19	36	49	111	177	142	122	222	74	114	10	7	14	5
denovo37587	Verrucomicrobia	Spartobacteria	Chthoniobacterales	Chthoniobacteraceae	Chthoniobacter	1101	0.00129379	5	11	27	46	89	204	122	135	119	136	117	11	32	10	37
denovo8165	Proteobacteria	Gammaproteobacteria	Chromatiales	Chromatiaceae	Rheinheimera	1074	0.00126206	28	158	330	14	14	311	2	2	15	9	9	0	2	173	7
denovo25914	Proteobacteria	Betaproteobacteria	Burkholderiales	Comamonadaceae	Acidovorax	1054	0.00123856	1	5	12	17	48	348	143	72	35	19	43	18	82	52	159
denovo24393	Actinobacteria	Acidimicrobiia	Acidimicrobiales	Acidimicrobiaceae	Ilumatobacter fluminis	1053	0.00123739	15	24	8	8	31	35	47	31	29	79	76	28	180	230	232
denovo3796	Proteobacteria	Betaproteobacteria	Methylophilales	Methylophilaceae	Methylotenera	1043	0.00122564	620	262	59	14	3	34	23	3	0	0	3	1	2	1	18
denovo2279	Gracilibacteria	unclassified	unclassified	unclassified	Candidatus Gracilibacteria	1033	0.00121388	8	6	9	2	0	47	810	127	14	4	4	0	0	0	2
denovo34273	Proteobacteria	Alphaproteobacteria	Caulobacterales	Caulobacteraceae	Brevundimonas	1015	0.00119273	3	33	57	12	28	106	33	46	72	88	176	48	56	186	71
denovo5383	Proteobacteria	Betaproteobacteria	Nitrosomonadales	Nitrosomonadaceae	Nitrosomonas	1013	0.00119038	27	114	205	262	92	148	55	29	21	3	53	1	3	0	0
denovo26222	Proteobacteria	Gammaproteobacteria	Methylococcales	Methylococcaceae	Methyloparacoccus	942	0.00110695	598	199	57	4	14	54	6	3	0	0	4	0	3	0	0
denovo21025	Proteobacteria	Betaproteobacteria	Burkholderiales	unclassified	unclassified	907	0.00106582	44	12	216	16	47	52	157	18	21	36	114	74	61	25	14
denovo23698	Verrucomicrobia	Opitutae	Opitutae vadinHA64	unclassified	unclassified	906	0.00106465	48	43	31	51	192	186	60	49	36	30	58	22	11	23	66
denovo23942	Proteobacteria	Gammaproteobacteria	Xanthomonadales	Xanthomonadaceae	Arenimonas	878	0.00103174	11	77	78	132	32	31	31	55	125	87	48	8	60	40	63
denovo31114	Bacteroidetes	Sphingobacteriia	Sphingobacteriales	Saprospiraceae	Candidatus Aquirestis	875	0.00102822	2	28	89	86	21	95	20	9	6	5	12	238	76	74	114
denovo28439	Verrucomicrobia	Spartobacteria	Chthoniobacterales	Chthoniobacterales Incertae Sedis	Terrimicrobium	867	0.00101882	0	0	3	0	3	5	7	10	13	29	25	225	268	165	114
denovo34679	Proteobacteria	Deltaproteobacteria	Bdellovibrionales	Bdellovibrionaceae	Bdellovibrio	865	0.00101647	1	7	10	28	46	32	106	103	125	116	119	22	51	68	31
denovo4887	Proteobacteria	Gammaproteobacteria	Methylococcales	pLW-20	unclassified	849	0.000997665	327	289	32	2	7	178	14	0	0	0	0	0	0	0	0
denovo34577	Proteobacteria	Alphaproteobacteria	Rickettsiales	Anaplasmataceae	Candidatus Xenohaliotis	803	0.00094361	10	23	0	14	0	18	2	0	12	2	2	35	277	247	161
denovo29059	Proteobacteria	Alphaproteobacteria	Rhodobacterales	Rhodobacteraceae	Paracoccus	782	0.000918933	4	31	63	2	9	125	1	13	9	4	33	3	320	78	87
denovo544	Proteobacteria	Alphaproteobacteria	Sphingomonadales	Sphingomonadaceae	Sphingomonas	781	0.000917758	16	2	15	0	18	9	1	4	11	5	13	6	67	437	177
denovo10421	Chloroflexi	Caldilineae	Caldilineales	Caldilineaceae	Litorilinea aerophila	768	0.000902481	14	14	21	34	67	137	75	22	13	28	76	30	74	70	93
denovo21060	Planctomycetes	Planctomycetacia	Planctomycetales	Planctomycetaceae	Pirellula	762	0.000895431	5	0	2	6	14	23	49	45	32	80	125	49	141	111	80
denovo45028	Proteobacteria	Gammaproteobacteria	Xanthomonadales	Xanthomonadales Incertae Sedis	unclassified	749	0.000880154	171	87	31	18	20	36	26	39	28	34	25	10	59	34	131
denovo10061	Bacteroidetes	Sphingobacteriia	Sphingobacteriales	LiUU-11-161	unclassified	749	0.000880154	1	0	27	623	38	6	4	1	0	27	20	0	0	0	2
denovo29432	Proteobacteria	Alphaproteobacteria	Rhizobiales	Methylobacteriaceae	Meganema	697	0.000819049	24	6	12	17	39	18	25	38	57	65	31	32	118	85	130
denovo2505	Planctomycetes	vadinHA49	unclassified	unclassified	unclassified	697	0.000819049	0	0	5	26	88	94	80	69	22	12	34	9	134	85	39
denovo16214	Planctomycetes	Phycisphaerae	Phycisphaerales	Phycisphaeraceae	CL500-3	687	0.000807298	41	13	13	116	77	154	31	42	46	20	19	13	35	35	32
denovo3465	Verrucomicrobia	Opitutae	Opitutales	Opitutaceae	Opitutus	665	0.000781446	10	4	0	0	8	179	145	115	72	28	91	13	0	0	0
denovo43220	Proteobacteria	Betaproteobacteria	Burkholderiales	Comamonadaceae	unclassified	664	0.00078027	0	0	2	7	30	311	45	9	2	8	48	23	87	40	52
denovo12879	Bacteroidetes	Flavobacteriia	Flavobacteriales	Cryomorphaceae	Fluviicola	659	0.000774395	38	17	32	9	42	156	103	32	79	18	44	11	29	13	36
denovo25567	Proteobacteria	Betaproteobacteria	Neisseriales	Neisseriaceae	Leeia	657	0.000772045	65	25	4	3	0	1	19	10	12	85	165	106	92	29	41
denovo37735	Proteobacteria	Betaproteobacteria	Burkholderiales	Comamonadaceae	Acidovorax	654	0.000768519	4	6	10	10	38	202	96	43	17	16	29	9	50	30	94
denovo1815	Proteobacteria	Betaproteobacteria	Burkholderiales	Comamonadaceae	Inhella	651	0.000764994	0	2	1	3	2	16	25	147	123	83	90	33	62	25	39
denovo18581	Bacteroidetes	Flavobacteriia	Flavobacteriales	Cryomorphaceae	unclassified	624	0.000733266	0	0	0	0	0	182	132	28	23	72	87	24	27	40	9
denovo45108	Bacteroidetes	Flavobacteriia	Flavobacteriales	Cryomorphaceae	Fluviicola	623	0.000732091	21	37	23	50	31	56	32	44	56	24	40	20	27	72	90
denovo35578	Proteobacteria	Betaproteobacteria	Rhodocyclales	Rhodocyclaceae	unclassified	616	0.000723865	1	3	17	20	37	20	31	4	80	49	84	49	76	40	105
denovo6937	Proteobacteria	Alphaproteobacteria	Sphingomonadales	Sphingomonadaceae	Zymomonas	616	0.000723865	0	1	1	5	25	295	46	13	9	16	56	28	50	40	31
denovo7199	unclassified	unclassified	unclassified	unclassified	unclassified	597	0.000701538	31	47	46	56	37	15	19	37	47	95	63	14	24	42	24
denovo3910	Verrucomicrobia	OPB35 soil group	unclassified	unclassified	unclassified	588	0.000690962	18	35	37	76	36	32	20	11	7	33	29	14	68	83	89
denovo15727	Chlorobi	Chlorobia	Chlorobiales	OPB56	unclassified	588	0.000690962	54	23	8	2	2	55	11	25	51	68	76	39	51	43	80
denovo1845	Bacteroidetes	Flavobacteriia	Flavobacteriales	Cryomorphaceae	Fluviicola	577	0.000678036	19	70	74	264	3	16	8	9	63	24	6	2	0	19	0
denovo37579	Proteobacteria	Betaproteobacteria	Nitrosomonadales	Nitrosomonadaceae	unclassified	567	0.000666285	28	24	15	20	48	39	37	58	39	43	75	19	31	50	41
denovo37352	Verrucomicrobia	Spartobacteria	Chthoniobacterales	Chthoniobacterales Incertae Sedis	Terrimicrobium	565	0.000663935	29	11	3	0	13	24	8	12	17	93	130	27	51	64	83
denovo27840	Proteobacteria	Betaproteobacteria	Rhodocyclales	Rhodocyclaceae	Zoogloea	549	0.000645133	0	5	5	14	238	21	21	24	2	2	48	98	28	23	20
denovo45547	Proteobacteria	Gammaproteobacteria	Oceanospirillales	Halomonadaceae	Halomonas	548	0.000643958	59	91	72	45	5	87	61	54	23	7	30	1	1	0	12
denovo24632	Planctomycetes	OM190	unclassified	unclassified	unclassified	542	0.000636907	52	79	81	88	41	47	15	34	20	24	21	5	9	7	19
denovo1663	Proteobacteria	Gammaproteobacteria	Pseudomonadales	Pseudomonadaceae	Pseudomonas	539	0.000633382	0	70	66	0	13	371	1	0	0	1	2	0	0	13	2
denovo24053	Proteobacteria	Alphaproteobacteria	Rhodobacterales	Rhodobacteraceae	Cereibacter	525	0.000616931	12	10	17	4	29	139	1	57	8	6	31	0	72	86	53
denovo35498	Proteobacteria	Betaproteobacteria	Burkholderiales	Comamonadaceae	unclassified	525	0.000616931	94	9	126	71	20	65	132	2	2	0	1	0	1	0	2
denovo33080	Proteobacteria	Alphaproteobacteria	Sphingomonadales	Erythrobacteraceae	Erythrobacter	512	0.000601654	0	0	30	13	4	66	2	5	12	7	12	9	87	191	74
denovo42719	Proteobacteria	Deltaproteobacteria	Oligoflexales	Oligoflexaceae	unclassified	472	0.00055465	0	0	0	20	20	29	165	78	63	57	14	17	2	4	3
denovo3280	Verrucomicrobia	Spartobacteria	Chthoniobacterales	LD29	unclassified	468	0.00054995	18	3	1	1	3	1	1	0	5	48	58	35	95	90	109
denovo9014	Cyanobacteria	Oscillatoriophycideae	Chroococcales	Microcystaceae	Microcystis	467	0.000548775	22	82	12	7	18	93	78	69	30	6	18	26	0	1	5
denovo30277	Proteobacteria	Betaproteobacteria	SC-I-84	unclassified	unclassified	466	0.000547599	65	73	16	7	13	18	14	17	10	17	18	3	45	37	113
denovo6585	Planctomycetes	Phycisphaerae	Phycisphaerales	Phycisphaeraceae	CL500-3	461	0.000541724	213	95	50	78	2	9	0	2	1	1	0	4	0	4	2
denovo7170	Proteobacteria	Alphaproteobacteria	Sphingomonadales	Sphingomonadaceae	Novosphingobium	449	0.000527623	0	13	36	85	17	66	9	26	33	27	33	3	25	3	73
denovo7533	Actinobacteria	Actinobacteria	Frankiales	Sporichthyaceae	hgcI clade	444	0.000521747	10	4	1	4	3	133	9	6	12	9	62	13	4	10	164
denovo10853	Actinobacteria	Acidimicrobiia	Acidimicrobiales	Acidimicrobiaceae	CL500-29 marine group	443	0.000520572	10	7	2	2	1	141	12	4	16	16	64	7	19	30	112
denovo35823	Proteobacteria	Epsilonproteobacteria	Campylobacterales	Helicobacteraceae	Sulfuricurvum	436	0.000512346	399	26	1	2	0	6	1	0	0	0	0	0	0	0	1
denovo28716	Bacteroidetes	Sphingobacteriia	Sphingobacteriales	LiUU-11-161	unclassified	430	0.000505296	0	0	1	1	5	16	4	10	13	70	141	39	97	25	8
denovo18397	Proteobacteria	Betaproteobacteria	unclassified	unclassified	unclassified	423	0.00049707	335	47	10	0	1	8	4	3	0	0	0	0	5	0	10
denovo35217	Proteobacteria	Alphaproteobacteria	Rhodospirillales	Acetobacteraceae	unclassified	413	0.000485319	19	32	8	25	25	15	18	12	23	41	24	23	44	58	46
denovo41821	Proteobacteria	Betaproteobacteria	Burkholderiales	Comamonadaceae	Leptothrix	402	0.000472393	18	6	11	2	8	20	6	14	23	24	37	17	88	33	95
denovo26073	Proteobacteria	Deltaproteobacteria	Bradymonadales	unclassified	unclassified	401	0.000471218	0	0	2	0	1	0	0	0	0	2	1	45	148	152	50
denovo32972	Bacteroidetes	Flavobacteriia	Flavobacteriales	Flavobacteriaceae	Flavobacterium	401	0.000471218	8	20	46	18	10	22	6	30	151	24	2	2	9	15	38
denovo26143	Proteobacteria	Alphaproteobacteria	Sphingomonadales	Sphingomonadaceae	Novosphingobium	400	0.000470042	17	9	8	12	9	70	13	14	16	26	21	9	82	58	36
denovo11249	Bacteroidetes	Cytophagia	Cytophagales	Cytophagaceae	Arcicella	396	0.000465342	0	0	24	3	4	351	1	0	0	0	0	0	0	0	13
denovo25479	Bacteroidetes	Flavobacteriia	Flavobacteriales	Flavobacteriaceae	Flavobacterium	392	0.000460642	21	19	8	1	1	320	6	2	4	0	3	1	1	4	1
denovo14138	Proteobacteria	Betaproteobacteria	Hydrogenophilales	Hydrogenophilaceae	unclassified	381	0.000447715	304	51	1	2	0	6	4	1	0	0	3	0	5	0	4
denovo22059	Bacteroidetes	Flavobacteriia	Flavobacteriales	NS9 marine group	unclassified	379	0.000445365	0	2	30	223	38	35	3	4	4	4	8	8	13	4	3
denovo548	Proteobacteria	Alphaproteobacteria	Rhodospirillales	Acetobacteraceae	Roseomonas	375	0.000440665	6	7	11	28	17	5	23	10	34	38	24	77	40	26	29
denovo30220	Bacteroidetes	Sphingobacteriia	Sphingobacteriales	unclassified	unclassified	365	0.000428914	23	0	0	0	4	1	2	0	1	3	5	14	112	114	86
denovo35571	SR1 (Absconditabacteria)	unclassified candidate division SR1 bacterium	unclassified	unclassified	unclassified	356	0.000418338	58	4	12	5	7	4	20	12	6	9	84	34	54	17	30
denovo14778	Proteobacteria	Alphaproteobacteria	Rhodobacterales	Rhodobacteraceae	Rhodobacter	349	0.000410112	0	1	15	39	32	59	52	47	24	4	8	0	15	23	30
denovo14365	Proteobacteria	Gammaproteobacteria	unclassified	unclassified	unclassified	348	0.000408937	27	26	29	30	33	22	22	31	19	46	38	12	5	1	7
denovo21525	Fusobacteria	Fusobacteriia	Fusobacteriales	Hados.Sed.Eubac.3	unclassified	343	0.000403061	3	17	23	85	42	7	57	18	7	7	9	5	28	13	22
denovo31680	Bacteroidetes	Flavobacteriia	Flavobacteriales	Flavobacteriaceae	Flavobacterium	343	0.000403061	0	1	1	0	0	0	0	0	3	5	235	9	64	17	8
denovo5142	Proteobacteria	Betaproteobacteria	Burkholderiales	Alcaligenaceae	Bordetella	340	0.000399536	231	20	25	1	12	8	2	0	0	0	4	1	10	23	3
denovo7846	Proteobacteria	Alphaproteobacteria	Rickettsiales	SM2D12	unclassified	340	0.000399536	0	0	0	0	0	0	0	0	0	0	5	24	152	104	55
denovo10981	Proteobacteria	Alphaproteobacteria	Rickettsiales	Rickettsiales Incertae Sedis	Candidatus Finniella	333	0.00039131	1	5	0	14	17	129	98	12	21	2	9	2	11	1	11
denovo28949	Bacteroidetes	Sphingobacteriia	Sphingobacteriales	Chitinophagaceae	Dinghuibacter	328	0.000385435	0	0	0	0	0	1	0	2	9	0	9	27	113	61	106
denovo34226	Proteobacteria	Alphaproteobacteria	Rhodospirillales	Acetobacteraceae	Acidiphilium	326	0.000383085	4	6	2	18	24	18	48	42	36	32	13	53	17	4	9
denovo32990	Fusobacteria	Fusobacteriia	Fusobacteriales	Fusobacteriaceae	Cetobacterium	325	0.000381909	57	60	27	67	27	19	27	5	18	3	0	0	6	0	9
denovo27032	Proteobacteria	Betaproteobacteria	unclassified	unclassified	unclassified	323	0.000379559	26	12	3	19	22	8	6	9	6	3	9	5	69	69	57
denovo35296	Bacteroidetes	Bacteroidetes VC2.1 Bac22	unclassified	unclassified	unclassified	321	0.000377209	0	0	5	26	1	2	1	1	7	14	31	23	89	46	75
denovo42146	Proteobacteria	Betaproteobacteria	Burkholderiales	Alcaligenaceae	unclassified	317	0.000372509	62	50	22	3	6	28	9	14	3	8	10	6	37	13	46
denovo37635	Bacteroidetes	Flavobacteria	Flavobacteriales	Flavobacteriaceae	Flavobacterium	317	0.000372509	0	0	0	4	4	7	25	23	29	38	37	24	81	15	30
denovo12463	Proteobacteria	Alphaproteobacteria	Caulobacterales	Caulobacteraceae	Brevundimonas	314	0.000368983	2	13	50	0	11	48	1	0	1	4	23	1	5	133	22
denovo40529	Cyanobacteria	Cyanobacteria	SubsectionI	FamilyI	Microcystis	314	0.000368983	12	12	22	31	27	20	26	28	32	24	21	14	22	12	11
denovo27	Verrucomicrobia	Spartobacteria	Chthoniobacterales	Chthoniobacteraceae	Chthoniobacter	311	0.000365458	5	11	5	9	8	41	10	9	16	46	84	39	5	12	11
denovo26537	Cyanobacteria	Cyanobacteria	SubsectionI	FamilyI	Microcystis	308	0.000361933	9	9	28	27	30	21	22	24	29	34	17	11	17	18	12
denovo1684	Proteobacteria	Alphaproteobacteria	Rhodospirillales	Acetobacteraceae	Roseomonas	304	0.000357232	5	8	4	24	22	22	43	35	31	27	13	49	8	5	8
denovo7509	Proteobacteria	Betaproteobacteria	Burkholderiales	Comamonadaceae	unclassified	300	0.000352532	3	0	2	11	8	151	11	13	18	28	28	4	7	5	11
denovo38937	Bacteroidetes	Cytophagia	Cytophagales	Cytophagaceae	Emticicia	289	0.000339606	0	5	12	1	0	267	1	0	0	2	1	0	0	0	0
denovo13248	Planctomycetes	OM190	unclassified	unclassified	unclassified	284	0.00033373	23	46	46	34	12	16	14	13	13	8	21	6	7	15	10
denovo16830	Proteobacteria	Alphaproteobacteria	Rhodospirillales	Rhodospirillaceae	Azospirillum	282	0.00033138	0	0	0	0	0	0	12	3	5	34	50	31	48	71	28
denovo12801	Bacteroidetes	Flavobacteriia	Flavobacteriales	Flavobacteriaceae	Flavobacterium	278	0.000326679	0	0	2	0	7	20	52	25	27	15	28	5	70	6	21
denovo38790	Proteobacteria	Betaproteobacteria	Burkholderiales	Oxalobacteraceae	unclassified	275	0.000323154	23	2	14	8	5	16	4	4	4	7	13	2	18	79	76
denovo38384	Proteobacteria	Gammaproteobacteria	Legionellales	Legionellaceae	Legionella	273	0.000320804	72	95	37	9	3	14	2	5	22	7	2	1	0	0	4
denovo1203	Proteobacteria	Alphaproteobacteria	Rhodobacterales	Rhodobacteraceae	Rhodobacter	260	0.000305528	0	3	8	25	24	40	28	49	17	6	4	1	9	18	28
denovo6742	Proteobacteria	Alphaproteobacteria	Rhizobiales	DUNssu044	unclassified	258	0.000303177	43	26	18	19	37	15	15	2	3	8	1	1	18	15	37
denovo14105	Chlamydiae	Chlamydiae	Chlamydiales	Simkaniaceae	unclassified	258	0.000303177	0	3	7	9	25	53	27	44	25	20	24	4	2	5	10
denovo42677	Proteobacteria	Gammaproteobacteria	Methylococcales	Methylococcaceae	Methylomonas	257	0.000302002	212	32	3	2	1	3	2	0	0	0	0	0	0	0	2
denovo12290	Gemmatimonadetes	Gemmatimonadetes	Gemmatimonadales	Gemmatimonadaceae	unclassified	255	0.000299652	6	2	2	1	6	23	12	13	20	27	23	9	49	30	32
denovo15827	Proteobacteria	Gammaproteobacteria	Xanthomonadales	unclassified	unclassified	251	0.000294952	12	27	20	25	9	5	5	15	21	38	19	8	24	14	9
denovo43029	Proteobacteria	Alphaproteobacteria	Caulobacterales	Caulobacteraceae	unclassified	251	0.000294952	4	10	0	19	13	9	47	48	21	21	10	35	8	1	5
denovo9665	Bacteroidetes	Cytophagia	Cytophagales	Cytophagaceae	Hymenobacter	247	0.000290251	0	1	0	0	0	0	2	0	0	1	6	0	15	187	35
denovo12830	Chloroflexi	Caldilineae	Caldilineales	Caldilineaceae	unclassified	246	0.000289076	7	29	18	17	25	24	8	4	1	7	13	24	15	28	26
denovo42038	Bacteroidetes	Cytophagia	Cytophagales	Flammeovirgaceae	unclassified	245	0.000287901	29	9	1	11	3	170	15	5	2	0	0	0	0	0	0
denovo37954	Verrucomicrobia	OPB35 soil group	unclassified	unclassified	unclassified	242	0.000284376	12	17	14	38	19	5	3	2	2	13	9	3	26	43	36
denovo16361	Actinobacteria	Actinobacteria	Micrococcales	Micrococcaceae	Rothia	242	0.000284376	21	27	0	0	0	0	4	1	1	0	15	0	8	9	156
denovo8334	Bacteroidetes	Cytophagia	Cytophagales	Cyclobacteriaceae	unclassified	237	0.0002785	1	0	9	9	6	40	25	24	24	28	27	5	3	2	34
denovo42699	Planctomycetes	Planctomycetacia	Planctomycetales	Planctomycetaceae	Gemmata	236	0.000277325	63	54	4	19	7	7	12	8	8	11	3	2	13	9	16
denovo15926	Proteobacteria	Gammaproteobacteria	KI89A clade	unclassified	unclassified	231	0.00027145	19	15	52	40	13	19	11	20	13	17	1	3	4	0	4
denovo39794	Proteobacteria	Alphaproteobacteria	Sphingomonadales	Erythrobacteraceae	Altererythrobacter	230	0.000270274	1	1	6	0	2	19	0	0	1	5	12	0	78	44	61
denovo39859	Proteobacteria	Gammaproteobacteria	Alteromonadales	Alteromonadaceae	Marinobacter	226	0.000265574	23	28	33	13	6	49	14	20	13	8	12	0	3	3	1
denovo7084	Proteobacteria	Alphaproteobacteria	Sphingomonadales	Sphingomonadaceae	Sphingomonas	223	0.000262049	50	3	0	3	3	14	2	0	7	0	9	0	22	47	63
denovo22165	Bacteroidetes	Flavobacteriia	Flavobacteriales	Flavobacteriaceae	Chryseobacterium	223	0.000262049	0	0	0	0	0	0	0	0	6	76	55	34	31	7	14
denovo20976	Proteobacteria	Gammaproteobacteria	Methylococcales	pLW-20	unclassified	219	0.000257348	62	9	6	0	0	97	36	0	2	0	0	0	0	0	7
denovo27869	Firmicutes	Bacilli	Bacillales	Family XII	Exiguobacterium	219	0.000257348	11	13	7	0	11	2	2	0	6	3	17	0	12	35	100
denovo30738	Proteobacteria	Gammaproteobacteria	Chromatiales	Chromatiaceae	Rheinheimera	216	0.000253823	11	30	76	3	0	67	0	2	4	1	1	0	0	21	0
denovo4549	Firmicutes	Bacilli	Bacillales	Planococcaceae	unclassified	216	0.000253823	30	25	42	3	19	2	4	0	7	8	6	4	11	7	48
denovo24214	Proteobacteria	Gammaproteobacteria	Chromatiales	Chromatiaceae	Rheinheimera	213	0.000250298	0	22	32	0	0	157	0	0	0	0	2	0	0	0	0
denovo727	Cyanobacteria	Cyanobacteria	SubsectionI	FamilyI	Synechococcus	212	0.000249122	3	18	1	0	15	5	22	24	20	20	28	16	16	19	5
denovo35706	Proteobacteria	Betaproteobacteria	Burkholderiales	Comamonadaceae	unclassified	210	0.000246772	0	0	0	5	4	11	30	21	12	23	21	4	45	13	21
denovo40745	Proteobacteria	Gammaproteobacteria	Vibrionales	Vibrionaceae	Vibrio	209	0.000245597	0	1	0	0	0	0	0	0	0	0	0	0	0	0	208
denovo22576	Proteobacteria	Alphaproteobacteria	Rickettsiales	SM2D12	unclassified	208	0.000244422	0	1	1	2	1	2	7	7	10	10	20	31	48	45	23
denovo39595	Proteobacteria	Alphaproteobacteria	Rickettsiales	Rickettsiales Incertae Sedis	unclassified	208	0.000244422	6	0	17	6	6	75	40	8	11	1	6	2	11	3	16
denovo5766	Proteobacteria	Gammaproteobacteria	Methylococcales	Methylococcaceae	Methyloparacoccus	208	0.000244422	146	61	0	1	0	0	0	0	0	0	0	0	0	0	0
denovo32096	Proteobacteria	Gammaproteobacteria	Legionellales	Coxiellaceae	unclassified	207	0.000243247	0	0	0	0	3	5	8	16	13	27	65	11	24	18	17
denovo33252	Cyanobacteria	Cyanobacteria	SubsectionI	FamilyI	Merismopedia	206	0.000242072	0	0	0	0	0	0	0	0	4	2	4	5	84	33	74
denovo12044	Proteobacteria	Betaproteobacteria	Burkholderiales	Comamonadaceae	unclassified	205	0.000240897	37	38	11	1	2	6	2	5	12	6	10	8	25	16	26
denovo31030	Proteobacteria	Gammaproteobacteria	Xanthomonadales	unclassified	unclassified	205	0.000240897	11	32	11	19	8	2	6	11	19	24	21	5	13	14	9
denovo18854	Proteobacteria	Betaproteobacteria	Burkholderiales	Comamonadaceae	unclassified	203	0.000238547	1	0	2	2	6	65	39	10	6	1	8	5	21	11	26
denovo26522	Proteobacteria	Gammaproteobacteria	Thiotrichales	Thiotrichales Incertae Sedis	Candidatus Endoecteinascidia	203	0.000238547	0	0	0	0	0	1	9	65	94	28	6	0	0	0	0
denovo31789	Proteobacteria	Betaproteobacteria	Burkholderiales	Comamonadaceae	unclassified	201	0.000236196	0	0	0	4	4	7	15	11	12	18	20	4	55	25	26
denovo14582	Bacteroidetes	Sphingobacteriia	Sphingobacteriales	Chitinophagaceae	Sediminibacterium	201	0.000236196	4	1	6	10	8	31	6	6	11	10	23	9	9	9	58
denovo27547	Proteobacteria	Betaproteobacteria	Burkholderiales	Comamonadaceae	unclassified	195	0.000229146	20	12	16	2	8	4	31	10	29	1	28	6	12	16	0
denovo30072	Planctomycetes	OM190	unclassified	unclassified	unclassified	187	0.000219745	9	7	1	16	2	9	8	13	30	33	33	4	12	4	6
denovo3960	Cyanobacteria	Cyanobacteria	SubsectionI	FamilyI	Synechococcus	185	0.000217395	16	1	2	2	6	0	8	9	7	11	4	14	20	51	34
denovo18717	Proteobacteria	Alphaproteobacteria	Rhodobacterales	Rhodobacteraceae	Rhodobacter	184	0.00021622	0	1	16	0	5	4	20	7	22	13	16	1	15	34	30
denovo18893	Bacteroidetes	Sphingobacteriia	Sphingobacteriales	env.OPS 17	unclassified	179	0.000210344	2	17	11	1	2	9	10	2	10	7	25	2	32	17	32
denovo2713	Bacteroidetes	Cytophagia	Cytophagales	Cytophagaceae	unclassified	177	0.000207994	1	0	9	3	10	31	27	16	24	11	23	2	15	0	5
denovo7927	Proteobacteria	Betaproteobacteria	Methylophilales	Methylophilaceae	OM43 clade	175	0.000205644	44	10	5	3	0	30	4	6	2	3	16	3	5	6	38
denovo2809	Bacteroidetes	Flavobacteriia	Flavobacteriales	Cryomorphaceae	Crocinitomix	175	0.000205644	0	0	0	0	0	0	0	0	0	1	4	7	67	44	52
denovo11434	Proteobacteria	Gammaproteobacteria	Oceanospirillales	Halomonadaceae	Halomonas	173	0.000203293	13	47	37	7	4	23	14	11	7	2	4	0	2	0	2
denovo41090	Bacteroidetes	Flavobacteriia	Flavobacteriales	Cryomorphaceae	Fluviicola	170	0.000199768	1	0	0	158	0	0	0	1	1	2	2	0	0	2	3
denovo10261	Proteobacteria	Betaproteobacteria	Burkholderiales	Alcaligenaceae	MWH-UniP1 aquatic group	166	0.000195068	6	1	10	23	5	22	3	2	6	8	9	6	12	20	33
denovo14279	Proteobacteria	Alphaproteobacteria	Sphingomonadales	Sphingomonadaceae	Sphingobium	166	0.000195068	0	0	0	4	0	8	1	2	1	4	10	3	20	48	65
denovo10643	Proteobacteria	Alphaproteobacteria	Rhodobacterales	Rhodobacteraceae	Paracoccus	165	0.000193893	5	1	6	0	0	16	1	3	2	1	18	0	12	81	19
denovo19873	Proteobacteria	Alphaproteobacteria	Rhodobacterales	Rhodobacteraceae	Paracoccus	164	0.000192717	6	0	14	2	10	1	4	23	2	0	10	0	51	9	32
denovo10597	Bacteroidetes	Sphingobacteriia	Sphingobacteriales	LiUU-11-161	unclassified Bacteroidetes bacterium	164	0.000192717	0	0	0	0	7	0	0	3	0	0	5	29	77	29	14
denovo29900	Proteobacteria	Alphaproteobacteria	Rhizobiales	Hyphomicrobiaceae	Hyphomicrobium	161	0.000189192	16	27	15	14	13	12	3	3	6	17	5	2	13	9	6
denovo4307	Proteobacteria	Betaproteobacteria	Rhodocyclales	Rhodocyclaceae	Dechloromonas	159	0.000186842	18	15	4	0	3	8	9	4	20	6	15	2	19	9	27
denovo38896	Actinobacteria	Acidimicrobiia	Acidimicrobiales	Acidimicrobiaceae	CL500-29 marine group	159	0.000186842	1	0	0	0	0	35	0	0	2	4	17	1	17	21	61
denovo4919	Proteobacteria	Betaproteobacteria	Burkholderiales	Oxalobacteraceae	Massilia	156	0.000183317	1	0	56	2	0	2	0	0	0	33	32	0	13	2	15
denovo27212	Bacteroidetes	Flavobacteriia	Flavobacteriales	Cryomorphaceae	Fluviicola	156	0.000183317	7	26	13	20	1	4	10	4	33	30	5	1	1	1	0
denovo39197	Bacteroidetes	Flavobacteriia	Flavobacteriales	Flavobacteriaceae	Flavobacterium	156	0.000183317	0	1	3	7	8	56	3	0	14	46	17	0	0	1	0
denovo27437	Proteobacteria	Deltaproteobacteria	Desulfarculales	Desulfarculaceae	Desulfatiglans	155	0.000182141	31	22	14	0	5	34	9	7	12	0	0	0	4	0	17
denovo28708	Proteobacteria	Gammaproteobacteria	Cellvibrionales	Spongiibacteraceae	BD1-7 clade	155	0.000182141	8	30	42	7	4	28	14	16	0	0	3	0	0	0	3
denovo6971	Bacteroidetes	Flavobacteriia	Flavobacteriales	Cryomorphaceae	Fluviicola	155	0.000182141	77	42	0	3	0	5	1	4	19	2	0	0	1	0	1
denovo3176	Bacteroidetes	Cytophagia	Cytophagales	Cytophagaceae	Cytophaga	154	0.000180966	12	9	16	27	11	18	28	13	11	8	1	0	0	0	0
denovo45066	Proteobacteria	Betaproteobacteria	Burkholderiales	Comamonadaceae	Azohydromonas	153	0.000179791	6	3	8	10	8	26	11	7	8	6	18	7	3	8	24
denovo4454	Chlorobi	Chlorobia	Chlorobiales	Chlorobiaceae	unclassified	151	0.000177441	76	46	5	0	0	13	9	1	0	0	1	0	0	0	0
denovo22628	Bacteroidetes	Flavobacteriia	Flavobacteriales	Flavobacteriaceae	unclassified	151	0.000177441	1	23	17	1	1	11	7	3	11	10	4	3	6	11	42
denovo39922	Proteobacteria	Alphaproteobacteria	Rhodobacterales	Rhodobacteraceae	Paracoccus	150	0.000176266	2	0	0	0	22	2	1	57	1	3	8	1	28	13	12
denovo22542	Proteobacteria	Alphaproteobacteria	Sphingomonadales	Erythrobacteraceae	unclassified	149	0.000175091	0	0	0	5	0	5	3	0	1	0	7	3	20	50	55
denovo28338	Proteobacteria	Alphaproteobacteria	Rhodobacterales	Rhodobacteraceae	Rubellimicrobium	148	0.000173916	3	1	0	0	0	53	3	1	1	0	2	3	27	8	46
denovo31120	Planctomycetes	Planctomycetacia	Planctomycetales	Planctomycetaceae	Pirellula	148	0.000173916	11	4	1	1	3	5	6	3	3	2	14	5	21	41	28
denovo27631	Proteobacteria	Gammaproteobacteria	Pseudomonadales	Pseudomonadaceae	Pseudomonas	144	0.000169215	17	65	9	1	0	29	2	0	0	0	9	0	1	2	9
denovo9372	Proteobacteria	Gammaproteobacteria	Methylococcales	Methylococcaceae	Methylomonas	144	0.000169215	88	34	1	0	4	5	4	2	0	0	0	0	0	0	6
denovo17701	Bacteroidetes	Sphingobacteriia	Sphingobacteriales	Chitinophagaceae	Dinghuibacter	143	0.00016804	25	12	5	5	1	11	8	5	4	5	2	2	25	23	10
denovo16513	Proteobacteria	Betaproteobacteria	Rhodocyclales	Rhodocyclaceae	Sulfuritalea	142	0.000166865	18	13	6	0	5	37	12	16	4	1	3	6	3	0	18
denovo14626	Planctomycetes	Phycisphaerae	Phycisphaerales	Phycisphaeraceae	CL500-3	142	0.000166865	3	3	1	5	1	16	30	23	4	1	5	7	15	7	21
denovo24913	Proteobacteria	Alphaproteobacteria	Rhodospirillales	Acetobacteraceae	Roseomonas	140	0.000164515	26	46	11	9	7	14	3	1	2	0	0	1	6	9	5
denovo13359	Bacteroidetes	Sphingobacteriia	Sphingobacteriales	Sphingobacteriaceae	Pedobacter	139	0.00016334	1	0	10	0	0	1	10	0	1	0	1	0	5	105	5
denovo25206	Bacteroidetes	Cytophagia	Cytophagales	Cytophagaceae	Spirosoma	139	0.00016334	0	0	0	0	0	96	0	0	1	0	1	0	4	21	16
denovo18324	Verrucomicrobia	Spartobacteria	Chthoniobacterales	LD29	unclassified	138	0.000162165	7	0	0	0	0	0	0	1	0	1	0	7	41	35	46
denovo9554	Cyanobacteria	Melainabacteria	Caenarcaniphilales	unclassified cyanobacterium	unclassified	137	0.00016099	0	0	0	0	0	0	0	2	0	0	0	17	52	42	24
denovo31639	Proteobacteria	Gammaproteobacteria	HOC36	unclassified	unclassified	136	0.000159814	29	14	9	2	3	17	7	8	3	5	4	3	2	5	25
denovo32901	Proteobacteria	Betaproteobacteria	Hydrogenophilales	Hydrogenophilaceae	unclassified	135	0.000158639	118	12	1	0	0	1	0	3	0	0	0	0	0	0	0
denovo17405	Proteobacteria	Gammaproteobacteria	Pseudomonadales	Pseudomonadaceae	Pseudomonas	134	0.000157464	7	61	3	0	3	13	4	0	3	18	21	0	0	0	1
denovo12868	Proteobacteria	Alphaproteobacteria	Rickettsiales	LWSR-14	unclassified	133	0.000156289	0	8	6	0	0	0	0	0	3	3	0	1	41	60	11
denovo22444	Proteobacteria	Deltaproteobacteria	Bdellovibrionales	Bacteriovoracaceae	Peredibacter	130	0.000152764	1	2	17	25	15	1	1	2	6	11	14	5	11	12	7
denovo25542	Planctomycetes	Planctomycetacia	Planctomycetales	Planctomycetaceae	Planctomyces	128	0.000150414	5	7	5	2	12	0	7	8	0	7	12	3	27	19	14
denovo31752	Bacteroidetes	Sphingobacteriia	Sphingobacteriales	Chitinophagaceae	unclassified	128	0.000150414	15	9	1	8	5	26	0	1	9	2	14	1	12	5	20
denovo22350	Proteobacteria	Alphaproteobacteria	Rickettsiales	Rickettsiaceae	Rickettsia	127	0.000149238	0	2	1	33	44	10	5	1	3	5	3	0	6	9	5
denovo33293	Proteobacteria	Alphaproteobacteria	Rickettsiales	Rickettsiaceae	Rickettsia	127	0.000149238	0	0	0	0	0	0	0	0	0	0	0	0	3	2	122
denovo37276	Proteobacteria	Alphaproteobacteria	Sphingomonadales	Sphingomonadaceae	Sphingobium	127	0.000149238	7	0	0	1	0	35	0	0	1	0	17	0	3	51	12
denovo44702	Proteobacteria	Betaproteobacteria	Burkholderiales	Comamonadaceae	Piscinibacter	127	0.000149238	3	0	19	18	5	10	13	28	9	9	3	3	5	0	2
denovo10937	Proteobacteria	Betaproteobacteria	Burkholderiales	Oxalobacteraceae	Duganella	126	0.000148063	1	1	53	2	0	0	0	0	0	20	35	0	6	3	5
denovo16257	Bacteroidetes	Bacteroidia	Bacteroidia Incertae Sedis	Draconibacteriaceae	unclassified	126	0.000148063	51	14	1	9	4	16	2	5	4	6	2	2	1	2	7
denovo31116	Proteobacteria	Betaproteobacteria	Nitrosomonadales	Nitrosomonadaceae	unclassified	125	0.000146888	10	24	22	11	9	14	7	14	3	2	3	1	4	0	1
denovo12336	Proteobacteria	Gammaproteobacteria	Legionellales	Legionellaceae	Legionella	124	0.000145713	0	17	28	30	8	17	4	1	1	3	0	1	2	2	10
denovo42945	Bacteroidetes	Cytophagia	Cytophagales	Cytophagaceae	Hymenobacter	124	0.000145713	15	0	5	0	0	0	1	4	1	0	7	0	17	55	19
denovo22057	Proteobacteria	Alphaproteobacteria	Rickettsiales	Holosporaceae	unclassified	123	0.000144538	0	0	0	1	1	1	4	15	12	18	8	10	12	13	28
denovo44980	Proteobacteria	Alphaproteobacteria	Sphingomonadales	Ellin6055	unclassified	123	0.000144538	3	0	0	0	0	0	5	4	0	3	23	3	4	3	75
denovo7465	Actinobacteria	Actinobacteria	Micrococcales	Micrococcaceae	Kocuria	120	0.000141013	21	4	1	0	2	5	6	2	1	6	10	0	10	36	16
denovo10077	Proteobacteria	Betaproteobacteria	Burkholderiales	Comamonadaceae	unclassified	119	0.000139838	0	0	2	11	6	17	33	13	11	11	8	2	4	1	0
denovo41139	Proteobacteria	Alphaproteobacteria	Rickettsiales	Rickettsiales Incertae Sedis	Candidatus Finniella	119	0.000139838	0	2	52	19	8	19	0	0	0	1	2	4	4	5	3
denovo44852	Bacteroidetes	Flavobacteriia	Flavobacteriales	Flavobacteriaceae	Flavobacterium	119	0.000139838	0	0	0	6	18	18	2	1	6	0	3	2	20	16	27
denovo33585	Proteobacteria	Betaproteobacteria	Burkholderiales	Comamonadaceae	unclassified	118	0.000138663	1	1	9	9	2	87	2	1	0	1	1	1	0	0	3
denovo34851	Proteobacteria	Betaproteobacteria	Neisseriales	Neisseriaceae	Chitinibacter	118	0.000138663	44	46	8	0	0	6	1	0	2	0	0	0	3	5	3
denovo39763	Proteobacteria	Gammaproteobacteria	Xanthomonadales	unclassified	unclassified	117	0.000137487	0	0	0	1	0	1	0	2	3	1	6	6	26	46	25
denovo11180	Proteobacteria	Gammaproteobacteria	Xanthomonadales	Xanthomonadales Incertae Sedis	unclassified	116	0.000136312	27	10	1	3	0	10	1	11	8	6	2	3	7	1	26
denovo23540	Proteobacteria	Betaproteobacteria	Nitrosomonadales	Nitrosomonadaceae	unclassified	115	0.000135137	26	10	10	2	6	12	6	5	6	5	1	2	9	0	15
denovo45863	Cyanobacteria	Cyanobacteria	SubsectionI	FamilyI	Microcystis	114	0.000133962	2	2	12	9	16	4	15	11	8	8	8	3	8	5	3
denovo34050	Planctomycetes	Planctomycetacia	Planctomycetales	Planctomycetaceae	Blastopirellula	112	0.000131612	11	6	0	6	5	6	6	6	2	6	17	6	11	7	17
denovo32916	Cyanobacteria	Cyanobacteria	SubsectionI	FamilyI	Microcystis	111	0.000130437	6	5	13	9	13	6	14	4	12	9	8	3	3	5	1
denovo18275	Proteobacteria	Alphaproteobacteria	Rickettsiales	Rickettsiales Incertae Sedis	unclassified	110	0.000129262	0	0	5	1	6	4	1	8	30	30	19	0	6	0	0
denovo34391	Proteobacteria	Betaproteobacteria	Methylophilales	Methylophilaceae	unclassified	110	0.000129262	77	26	2	0	0	4	1	0	0	0	0	0	0	0	0
denovo41530	Actinobacteria	Acidimicrobiia	Acidimicrobiales	Acidimicrobiales Incertae Sedis	Candidatus Microthrix	110	0.000129262	0	0	0	1	0	4	2	2	1	54	46	0	0	0	0
denovo11292	Proteobacteria	Alphaproteobacteria	Rhizobiales	Methylobacteriaceae	Methylobacterium	109	0.000128087	0	1	1	0	6	3	0	0	1	0	3	1	17	46	30
denovo11326	Planctomycetes	Phycisphaerae	Phycisphaerales	Phycisphaeraceae	CL500-3	109	0.000128087	4	13	8	9	0	0	4	3	5	4	11	7	33	3	5
denovo1008	Proteobacteria	Alphaproteobacteria	Sphingomonadales	Sphingomonadaceae	Sphingopyxis	108	0.000126911	15	35	14	1	15	26	0	0	1	1	0	0	0	0	0
denovo928	Proteobacteria	Alphaproteobacteria	Rickettsiales	Rickettsiales Incertae Sedis	Candidatus Finniella	108	0.000126911	0	0	0	5	0	1	0	0	0	2	6	6	9	18	61
denovo10985	Bacteroidetes	Sphingobacteriia	Sphingobacteriales	Saprospiraceae	Haliscomenobacter	108	0.000126911	0	3	13	12	15	50	5	2	1	0	3	0	0	0	4
denovo23421	Proteobacteria	Betaproteobacteria	Burkholderiales	Oxalobacteraceae	Undibacterium	107	0.000125736	11	1	11	12	3	41	7	4	7	3	7	0	0	0	0
denovo28767	Proteobacteria	Alphaproteobacteria	Rhodospirillales	I-10	unclassified	107	0.000125736	5	6	7	10	25	4	6	5	3	4	2	1	9	14	6
denovo28322	Bacteroidetes	Flavobacteriia	Flavobacteriales	Cryomorphaceae	Fluviicola	107	0.000125736	3	12	4	10	1	4	5	9	17	3	8	5	11	10	5
denovo32249	Proteobacteria	Betaproteobacteria	unclassified	unclassified	unclassified	106	0.000124561	53	15	20	0	0	7	4	2	0	0	0	0	0	0	5
denovo1253	Bacteroidetes	Flavobacteriia	Flavobacteriales	Cryomorphaceae	Fluviicola	106	0.000124561	0	7	94	5	0	0	0	0	0	0	0	0	0	0	0
denovo3934	Proteobacteria	Alphaproteobacteria	Caulobacterales	Caulobacteraceae	unclassified	105	0.000123386	0	15	47	3	8	1	0	0	3	0	4	0	0	4	20
denovo560	Proteobacteria	Deltaproteobacteria	SAR324 clade(Marine group B)	unclassified	unclassified	105	0.000123386	3	0	14	19	12	30	22	1	0	0	1	0	0	2	1
denovo42391	Bacteroidetes	Sphingobacteriia	Sphingobacteriales	Chitinophagaceae	unclassified	105	0.000123386	0	0	0	0	0	0	0	0	0	0	0	17	36	13	39
denovo4221	Cyanobacteria	Cyanobacteria	SubsectionII	FamilyII	Chroococcidiopsis	104	0.000122211	92	0	0	0	0	0	0	0	0	0	1	0	0	0	11
denovo16484	Proteobacteria	Gammaproteobacteria	Methylococcales	Crenotrichaceae	Crenothrix	103	0.000121036	28	16	10	0	4	23	13	2	0	0	1	0	0	0	6
denovo36626	Bacteroidetes	Flavobacteriia	Flavobacteriales	Flavobacteriaceae	Flavobacterium	102	0.000119861	1	4	3	2	0	67	5	9	8	0	3	0	0	0	0
denovo13875	Ignavibacteriae	Ignavibacteria	Ignavibacteriales	Ignavibacteriaceae	Ignavibacterium	98	0.00011516	16	7	4	0	2	33	5	9	4	0	0	0	3	0	15
denovo36262	Chloroflexi	Caldilineae	Caldilineales	Caldilineaceae	unclassified	98	0.00011516	2	5	7	13	8	10	7	5	1	4	3	12	11	4	6
denovo10262	Bacteroidetes	Sphingobacteriia	Sphingobacteriales	Saprospiraceae	unclassified	98	0.00011516	11	11	0	3	14	4	5	6	8	7	1	1	22	1	4
denovo642	Proteobacteria	Alphaproteobacteria	Sphingomonadales	Sphingomonadaceae	Sphingomonas	97	0.000113985	94	2	0	0	0	0	0	0	0	0	0	0	0	0	1
denovo8209	Actinobacteria	Actinobacteria	Corynebacteriales	Mycobacteriaceae	Mycobacterium	97	0.000113985	10	3	2	3	14	9	11	0	0	5	4	1	12	14	9
denovo1569	Proteobacteria	Gammaproteobacteria	KI89A clade	unclassified	unclassified	96	0.00011281	0	0	0	0	2	0	4	10	9	7	23	3	11	11	16
denovo34082	Proteobacteria	Betaproteobacteria	Burkholderiales	unclassified	unclassified	96	0.00011281	0	0	0	0	0	0	0	0	2	5	4	11	12	29	33
denovo39520	Cyanobacteria	Cyanobacteria	SubsectionIV	FamilyI	unclassified	96	0.00011281	3	0	0	0	0	1	0	0	0	0	0	3	25	24	40
denovo13601	Proteobacteria	Alphaproteobacteria	Rhodospirillales	Rhodospirillales Incertae Sedis	Reyranella	94	0.00011046	20	4	2	9	0	17	0	6	4	9	5	1	0	6	11
denovo31579	Nitrospirae	Nitrospira	Nitrospirales	Nitrospiraceae	unclassified	94	0.00011046	18	20	11	2	1	27	7	2	0	0	2	0	0	0	4
denovo3303	Proteobacteria	Gammaproteobacteria	Cellvibrionales	Cellvibrionaceae	Simiduia	93	0.000109285	62	4	3	2	0	0	0	1	2	4	5	1	0	0	9
denovo10575	Nitrospirae	Nitrospira	Nitrospirales	Nitrospiraceae	unclassified	92	0.00010811	29	8	2	0	1	22	7	2	3	0	0	0	1	6	11
denovo41134	Bacteroidetes	Cytophagia	Cytophagales	Cytophagaceae	unclassified	92	0.00010811	4	1	9	5	6	9	14	4	15	0	0	0	3	7	15
denovo23289	Proteobacteria	Gammaproteobacteria	Methylococcales	Marine Methylotrophic Group 2	unclassified gamma proteobacterium	91	0.000106935	83	2	0	0	0	6	0	0	0	0	0	0	0	0	0
denovo5409	Proteobacteria	Gammaproteobacteria	Xanthomonadales	unclassified	unclassified	91	0.000106935	0	0	0	0	0	3	0	3	1	3	8	3	15	28	27
denovo42986	Planctomycetes	Phycisphaerae	Phycisphaerales	Phycisphaeraceae	CL500-3	91	0.000106935	8	21	7	14	3	3	4	2	3	3	2	2	9	2	8
denovo11241	Proteobacteria	Alphaproteobacteria	Rhizobiales	Aurantimonadaceae	Aureimonas	90	0.00010576	0	4	3	0	1	28	0	0	0	0	2	0	3	29	20
denovo22206	Proteobacteria	Alphaproteobacteria	Rhodobacterales	Rhodobacteraceae	unclassified	90	0.00010576	0	0	0	0	0	0	0	0	7	18	51	14	0	0	0
denovo43784	Proteobacteria	Alphaproteobacteria	Sphingomonadales	Sphingomonadaceae	Sandarakinorhabdus	90	0.00010576	0	0	1	11	3	3	4	0	1	3	8	6	9	14	27
denovo20362	Planctomycetes	Planctomycetacia	Planctomycetales	Planctomycetaceae	unclassified	90	0.00010576	22	4	12	9	2	0	1	4	7	11	13	1	0	1	3
denovo7871	Bacteroidetes	Flavobacteriia	Flavobacteriales	NS9 marine group	unclassified	90	0.00010576	0	0	0	0	4	2	2	3	2	0	1	5	53	10	8
denovo37401	Proteobacteria	Gammaproteobacteria	Xanthomonadales	JTB255 marine benthic group	unclassified	89	0.000104584	0	0	2	87	0	0	0	0	0	0	0	0	0	0	0
denovo4457	Proteobacteria	Alphaproteobacteria	Rhodospirillales	Acetobacteraceae	Roseomonas	88	0.000103409	0	0	0	0	0	0	0	0	0	0	6	0	0	71	11
denovo9547	Nitrospirae	Nitrospira	Nitrospirales	Nitrospiraceae	unclassified	88	0.000103409	12	19	7	0	0	15	2	4	1	0	1	0	3	0	24
denovo11375	Planctomycetes	Phycisphaerae	Phycisphaerales	Phycisphaeraceae	SM1A02	87	0.000102234	0	9	2	9	8	0	4	12	10	3	6	2	13	0	9
denovo22041	Planctomycetes	Planctomycetacia	Planctomycetales	Planctomycetaceae	unclassified	87	0.000102234	33	16	2	0	6	3	2	1	1	0	1	0	5	5	12
denovo44300	Bacteroidetes	Cytophagia	Cytophagales	Flammeovirgaceae	Candidatus Amoebophilus	87	0.000102234	1	3	32	13	7	3	11	0	0	0	0	0	0	0	17
denovo18503	Proteobacteria	Gammaproteobacteria	Xanthomonadales	Xanthomonadaceae	Arenimonas	86	0.000101059	3	14	9	8	2	3	5	5	6	7	3	0	10	3	8
denovo26231	Proteobacteria	Betaproteobacteria	Burkholderiales	Comamonadaceae	unclassified	86	0.000101059	1	0	2	2	0	2	6	7	5	4	39	4	1	6	7
denovo11927	Proteobacteria	Betaproteobacteria	Methylophilales	Methylophilaceae	Methylobacillus	85	9.9884e-05	23	10	5	0	1	19	20	5	0	0	1	0	1	0	0
denovo9280	Bacteroidetes	Cytophagia	Cytophagales	Cytophagaceae	Hymenobacter	84	9.87089e-05	0	0	1	0	0	0	0	0	6	0	8	0	26	42	1
denovo27452	Bacteroidetes	Flavobacteriia	Flavobacteriales	Cryomorphaceae	Fluviicola	83	9.75338e-05	0	0	22	25	6	4	0	3	4	9	4	2	1	1	2
denovo32941	Bacteroidetes	Sphingobacteriia	Sphingobacteriales	Saprospiraceae	unclassified	83	9.75338e-05	0	6	4	0	0	70	0	0	0	0	0	0	0	0	3
denovo3360	Bacteroidetes	Flavobacteriia	Flavobacteriales	NS9 marine group	unclassified	83	9.75338e-05	0	0	1	7	48	27	0	0	0	0	0	0	0	0	0
denovo40081	Bacteroidetes	Cytophagia	Cytophagales	Cytophagaceae	Emticicia	83	9.75338e-05	0	2	0	0	0	1	1	0	7	3	17	5	21	17	9
denovo32642	Actinobacteria	Actinobacteria	Frankiales	Sporichthyaceae	hgcI clade	83	9.75338e-05	0	0	0	5	1	26	4	2	1	2	17	2	2	2	19
denovo34763	Proteobacteria	Betaproteobacteria	Hydrogenophilales	Hydrogenophilaceae	unclassified	82	9.63587e-05	61	20	0	0	0	0	1	0	0	0	0	0	0	0	0
denovo41623	Bacteroidetes	Sphingobacteriia	Sphingobacteriales	Chitinophagaceae	Cnuella	82	9.63587e-05	0	0	0	0	0	0	0	0	0	0	2	0	0	60	20
denovo11720	Proteobacteria	Betaproteobacteria	Hydrogenophilales	Hydrogenophilaceae	Thiobacillus	81	9.51836e-05	23	8	5	0	3	18	5	4	1	0	2	1	1	0	10
denovo20215	Deinococcus-Thermus	Deinococci	Deinococcales	Deinococcaceae	Deinococcus	81	9.51836e-05	3	0	0	0	0	0	0	0	0	0	0	0	22	4	52
denovo11013	Proteobacteria	Alphaproteobacteria	Rhizobiales	Phyllobacteriaceae	Phyllobacterium	79	9.28334e-05	0	0	0	0	0	0	0	0	0	0	11	53	0	15	0
denovo21337	Proteobacteria	Gammaproteobacteria	Thiotrichales	Thiotrichaceae	Beggiatoa	79	9.28334e-05	0	40	2	0	2	30	5	0	0	0	0	0	0	0	0
denovo38121	Proteobacteria	Gammaproteobacteria	Cellvibrionales	Halieaceae	OM60(NOR5) clade	78	9.16583e-05	23	12	11	8	1	10	3	0	1	0	0	0	2	0	7
denovo44327	Proteobacteria	Betaproteobacteria	Hydrogenophilales	Hydrogenophilaceae	unclassified	78	9.16583e-05	67	7	1	0	0	0	0	0	0	0	0	0	0	0	3
denovo5490	Proteobacteria	Betaproteobacteria	Burkholderiales	Burkholderiaceae	Limnobacter	78	9.16583e-05	2	0	9	0	0	19	0	10	1	1	4	4	1	3	24
denovo34388	Verrucomicrobia	Verrucomicrobia Incertae Sedis	Unknown Order	Unknown Family	Candidatus Methylacidiphilum	77	9.04832e-05	5	3	4	2	1	4	0	0	5	1	2	2	12	11	25
denovo28282	Proteobacteria	Alphaproteobacteria	Rhizobiales	Hyphomicrobiaceae	Devosia	76	8.93081e-05	3	0	0	1	0	6	0	0	2	0	8	4	4	16	32
denovo32940	Proteobacteria	Gammaproteobacteria	Alteromonadales	Shewanellaceae	Shewanella	76	8.93081e-05	4	8	0	0	6	53	3	0	2	0	0	0	0	0	0
denovo2655	Bacteroidetes	Flavobacteriia	Flavobacteriales	Cryomorphaceae	Fluviicola	76	8.93081e-05	15	11	2	7	3	21	12	2	2	0	1	0	0	0	0
denovo13790	Proteobacteria	Alphaproteobacteria	Caulobacterales	Caulobacteraceae	unclassified	75	8.8133e-05	0	2	1	12	7	7	7	4	9	6	8	3	2	4	3
denovo30414	Proteobacteria	Betaproteobacteria	Burkholderiales	Comamonadaceae	unclassified	75	8.8133e-05	0	3	6	7	6	3	6	3	3	7	5	6	6	6	8
denovo13171	Planctomycetes	Planctomycetacia	Planctomycetales	Planctomycetaceae	Planctomyces	75	8.8133e-05	17	2	8	11	3	5	7	1	5	2	2	1	1	0	10
denovo3023	Cyanobacteria	Cyanobacteria	SubsectionII	FamilyII	Chroococcidiopsis	75	8.8133e-05	4	0	0	0	0	0	0	0	0	0	0	0	0	0	71
denovo30345	Verrucomicrobia	Verrucomicrobiae	Verrucomicrobiales	Verrucomicrobiaceae	unclassified	74	8.69579e-05	19	28	17	1	0	4	2	3	0	0	0	0	0	0	0
denovo38850	Verrucomicrobia	Verrucomicrobiae	Verrucomicrobiales	Verrucomicrobiaceae	Prosthecobacter	74	8.69579e-05	0	0	7	1	0	1	3	7	3	8	2	1	12	3	26
denovo8666	Bacteroidetes	Flavobacteriia	Flavobacteriales	Cryomorphaceae	Fluviicola	74	8.69579e-05	14	13	9	2	1	0	2	5	13	8	4	0	0	3	0
denovo11072	Proteobacteria	Gammaproteobacteria	Methylococcales	Methylococcaceae	unclassified	73	8.57827e-05	57	9	3	0	0	2	2	0	0	0	0	0	0	0	0
denovo39474	Bacteroidetes	Sphingobacteriia	Sphingobacteriales	unclassified	unclassified	73	8.57827e-05	0	2	16	9	0	7	13	2	11	2	0	0	0	0	11
denovo15745	Verrucomicrobia	Spartobacteria	Chthoniobacterales	FukuN18 freshwater group	unclassified	72	8.46076e-05	0	0	2	0	0	59	6	2	0	2	1	0	0	0	0
denovo7551	Proteobacteria	Gammaproteobacteria	Xanthomonadales	Xanthomonadaceae	Lysobacter	72	8.46076e-05	3	4	0	2	7	19	0	3	1	4	9	1	1	6	12
denovo22207	Acidobacteria	Holophagae	Holophagae Incertae Sedis	Unknown Family	Thermoanaerobaculum	72	8.46076e-05	31	24	2	0	1	2	2	0	1	0	1	0	1	3	4
denovo31035	Proteobacteria	Betaproteobacteria	Nitrosomonadales	Nitrosomonadaceae	unclassified	71	8.34325e-05	0	5	3	4	1	4	0	3	8	11	1	3	10	15	3
denovo2231	Bacteroidetes	Sphingobacteriia	Sphingobacteriales	env.OPS 17	unclassified	71	8.34325e-05	25	11	0	0	0	3	7	4	11	1	4	0	0	3	2
denovo21921	Actinobacteria	Acidimicrobiia	Acidimicrobiales	Acidimicrobiales Incertae Sedis	Candidatus Microthrix	71	8.34325e-05	0	3	1	0	2	4	6	9	9	3	25	2	6	0	1
denovo5592	Proteobacteria	Gammaproteobacteria	Methylococcales	CABC2E06	unclassified	69	8.10823e-05	56	0	0	0	0	8	3	0	0	0	2	0	0	0	0
denovo27949	Cyanobacteria	Melainabacteria	Caenarcaniphilales	unclassified cyanobacterium	unclassified	69	8.10823e-05	0	1	5	15	11	18	4	5	3	5	1	0	0	0	1
denovo39787	Verrucomicrobia	Opitutae	Opitutales	Opitutaceae	Opitutus	68	7.99072e-05	0	1	4	8	7	19	6	3	5	1	4	3	2	0	5
denovo17795	Proteobacteria	SPOTSOCT00m83	unclassified	unclassified	unclassified	68	7.99072e-05	0	0	0	0	3	3	0	0	3	3	8	9	17	21	1
denovo23713	Proteobacteria	Gammaproteobacteria	Cellvibrionales	Cellvibrionaceae	Simiduia	68	7.99072e-05	19	12	0	0	0	2	13	15	0	0	3	0	1	1	2
denovo39027	Proteobacteria	Gammaproteobacteria	Methylococcales	Crenotrichaceae	Crenothrix	68	7.99072e-05	14	9	5	0	0	25	12	3	0	0	0	0	0	0	0
denovo41637	Proteobacteria	Gammaproteobacteria	Methylococcales	pLW-20	unclassified	68	7.99072e-05	36	9	0	0	0	17	6	0	0	0	0	0	0	0	0
denovo38722	Bacteroidetes	Sphingobacteriia	Sphingobacteriales	Lentimicrobiaceae	unclassified	68	7.99072e-05	27	23	2	0	0	6	2	4	2	0	0	0	0	0	2
denovo16024	Proteobacteria	Betaproteobacteria	Rhodocyclales	Rhodocyclaceae	unclassified	67	7.87321e-05	4	9	13	0	0	22	13	3	0	0	1	0	1	0	1
denovo18259	Proteobacteria	Gammaproteobacteria	Pseudomonadales	Moraxellaceae	Perlucidibaca	67	7.87321e-05	6	24	5	4	2	13	3	1	0	4	5	0	0	0	0
denovo6761	Bacteroidetes	Sphingobacteriia	Sphingobacteriales	NS11-12 marine group	unclassified	67	7.87321e-05	0	0	0	0	0	1	0	0	0	3	1	4	19	3	36
denovo18276	Actinobacteria	Acidimicrobiia	Acidimicrobiales	Acidimicrobiales Incertae Sedis	Candidatus Microthrix	67	7.87321e-05	7	5	0	1	0	3	0	0	1	6	8	3	9	7	17
denovo2079	Proteobacteria	Deltaproteobacteria	Bdellovibrionales	Bdellovibrionaceae	OM27 clade	66	7.7557e-05	0	16	3	6	8	13	8	0	0	1	0	1	0	6	4
denovo26771	Proteobacteria	Deltaproteobacteria	Myxococcales	Blfdi19	unclassified	66	7.7557e-05	6	4	0	0	0	7	3	8	10	14	10	3	1	0	0
denovo9492	Verrucomicrobia	Opitutae	Opitutales	Opitutaceae	Opitutus	65	7.63819e-05	5	0	3	1	2	17	1	1	6	14	8	2	1	1	3
denovo20402	Proteobacteria	Deltaproteobacteria	Myxococcales	Sandaracinaceae	Sandaracinus	65	7.63819e-05	5	0	1	17	5	4	0	3	3	4	1	1	15	4	2
denovo23910	Proteobacteria	Betaproteobacteria	Burkholderiales	Comamonadaceae	Polaromonas	65	7.63819e-05	0	0	0	0	0	8	0	0	2	2	9	19	0	15	10
denovo34474	Proteobacteria	Betaproteobacteria	Burkholderiales	Burkholderiaceae	Lautropia	65	7.63819e-05	4	9	17	0	1	6	5	8	3	0	1	1	2	7	1
denovo9884	Proteobacteria	Deltaproteobacteria	Bdellovibrionales	Bacteriovoracaceae	Peredibacter	65	7.63819e-05	0	0	0	0	0	0	0	2	35	13	7	2	2	2	2
denovo40228	Proteobacteria	Alphaproteobacteria	Rhizobiales	unclassified	unclassified	64	7.52068e-05	13	9	1	3	1	3	3	0	4	6	6	1	5	2	7
denovo43243	Proteobacteria	Betaproteobacteria	Burkholderiales	unclassified	unclassified	64	7.52068e-05	0	0	0	0	0	0	0	0	0	0	0	0	25	15	24
denovo25278	Proteobacteria	Betaproteobacteria	Hydrogenophilales	Hydrogenophilaceae	unclassified	63	7.40317e-05	12	9	4	0	3	12	9	2	4	1	3	0	0	0	4
denovo433	Saccharibacteria	unclassified	unclassified	unclassified	unclassified	62	7.28566e-05	14	9	4	18	0	6	0	0	0	0	0	1	5	1	4
denovo27830	Proteobacteria	Gammaproteobacteria	Xanthomonadales	Xanthomonadaceae	unclassified	61	7.16815e-05	2	4	5	3	5	2	6	7	6	7	3	6	1	3	1
denovo39729	Proteobacteria	Gammaproteobacteria	Methylococcales	Methylococcaceae	unclassified	61	7.16815e-05	15	19	1	1	3	2	0	3	1	0	0	0	0	3	13
denovo21219	Bacteroidetes	Sphingobacteriia	Sphingobacteriales	env.OPS 17	unclassified	61	7.16815e-05	13	0	3	2	0	7	1	2	2	4	0	4	5	15	3
denovo37548	Bacteroidetes	Flavobacteriia	Flavobacteriales	Cryomorphaceae	Fluviicola	61	7.16815e-05	4	11	4	28	2	1	0	1	4	4	1	0	0	0	1
denovo42061	Bacteroidetes	Sphingobacteriia	Sphingobacteriales	NS11-12 marine group	unclassified	61	7.16815e-05	0	0	1	0	13	16	1	2	0	8	1	4	2	8	5
denovo8954	Bacteroidetes	Sphingobacteriia	Sphingobacteriales	KD3-93	unclassified	61	7.16815e-05	12	6	1	0	2	4	6	7	7	3	13	0	0	0	0
denovo35094	Actinobacteria	Actinobacteria	Micrococcales	Intrasporangiaceae	Ornithinimicrobium	61	7.16815e-05	3	2	0	0	0	3	3	0	0	3	2	4	27	4	10
denovo19958	Proteobacteria	Gammaproteobacteria	Chromatiales	Ectothiorhodospiraceae	Thioalkalispira	59	6.93313e-05	25	3	2	0	0	2	2	0	1	1	0	0	12	1	10
denovo42009	Proteobacteria	Gammaproteobacteria	Xanthomonadales	Xanthomonadaceae	Ignatzschineria	59	6.93313e-05	0	1	0	0	0	0	0	0	0	0	7	42	9	0	0
denovo8675	Proteobacteria	Alphaproteobacteria	Caulobacterales	Caulobacteraceae	unclassified	59	6.93313e-05	0	3	0	5	4	6	10	7	5	4	3	8	3	1	0
denovo29634	Bacteroidetes	Sphingobacteriia	Sphingobacteriales	Chitinophagaceae	unclassified	59	6.93313e-05	0	0	0	0	0	0	0	0	0	0	13	0	8	31	7
denovo35758	Bacteroidetes	Cytophagia	Cytophagales	Cytophagaceae	Hymenobacter	59	6.93313e-05	0	0	0	0	0	0	0	0	2	1	5	0	2	42	7
denovo12144	Proteobacteria	Gammaproteobacteria	Chromatiales	Halothiobacillaceae	Thiovirga	58	6.81562e-05	56	2	0	0	0	0	0	0	0	0	0	0	0	0	0
denovo33526	Proteobacteria	Betaproteobacteria	Burkholderiales	Burkholderiaceae	Lautropia	58	6.81562e-05	0	0	0	0	0	0	0	1	0	6	20	7	2	5	17
denovo33924	Proteobacteria	Gammaproteobacteria	Chromatiales	Chromatiaceae	Rheinheimera	58	6.81562e-05	0	23	22	0	0	13	0	0	0	0	0	0	0	0	0
denovo7953	Proteobacteria	Alphaproteobacteria	Rhizobiales	Methylobacteriaceae	Microvirga	58	6.81562e-05	2	1	2	4	0	0	0	0	0	0	0	1	6	3	39
denovo24856	Firmicutes	Bacilli	Bacillales	Family XII	Exiguobacterium	58	6.81562e-05	1	14	0	0	9	4	0	0	0	1	3	0	1	3	22
denovo23580	Bacteroidetes	Flavobacteriia	Flavobacteriales	Cryomorphaceae	Crocinitomix	58	6.81562e-05	17	18	0	3	2	9	5	3	1	0	0	0	0	0	0
denovo36077	Bacteroidetes	Cytophagia	Cytophagales	Cytophagaceae	Nibribacter	58	6.81562e-05	0	0	0	0	0	0	0	0	0	2	0	1	1	50	4
denovo17028	Proteobacteria	Gammaproteobacteria	Xanthomonadales	Xanthomonadaceae	Aquimonas	57	6.6981e-05	0	1	0	0	3	1	4	6	6	18	16	1	1	0	0
denovo20650	Proteobacteria	Alphaproteobacteria	Sphingomonadales	Sphingomonadaceae	unclassified	57	6.6981e-05	0	1	0	2	0	5	0	0	0	1	5	1	0	35	7
denovo35771	Proteobacteria	Alphaproteobacteria	Rhodospirillales	Rhodospirillaceae	unclassified	57	6.6981e-05	0	0	0	0	0	0	0	0	2	0	12	20	14	9	0
denovo174	Ignavibacteriae	Ignavibacteria	Ignavibacteriales	BSV26	unclassified	57	6.6981e-05	19	3	0	0	3	13	3	9	0	0	0	0	0	0	7
denovo7224	Bacteroidetes	Bacteroidetes vadinHA17	unclassified	unclassified	unclassified	57	6.6981e-05	15	7	4	1	0	18	1	3	1	0	0	0	0	0	7
denovo16667	Actinobacteria	Actinobacteria	Frankiales	Geodermatophilaceae	Blastococcus	57	6.6981e-05	1	0	2	0	2	0	0	2	0	0	2	0	10	5	33
denovo28912	Deinococcus-Thermus	Deinococci	Deinococcales	Deinococcaceae	Deinococcus	56	6.58059e-05	2	0	0	0	0	0	0	0	0	0	0	0	22	4	28
denovo34695	Actinobacteria	Acidimicrobiia	Acidimicrobiales	Acidimicrobiaceae	CL500-29 marine group	56	6.58059e-05	9	4	2	2	6	5	2	0	0	1	3	1	0	8	13
denovo39385	Chloroflexi	Dehalococcoidia	GIF9	unclassified	unclassified	55	6.46308e-05	32	16	0	0	0	6	1	0	0	0	0	0	0	0	0
denovo17992	Bacteroidetes	Flavobacteriia	Flavobacteriales	Cryomorphaceae	unclassified	55	6.46308e-05	0	0	0	0	0	18	0	0	0	0	9	2	0	2	24
denovo38335	Bacteroidetes	Sphingobacteriia	Sphingobacteriales	Lentimicrobiaceae	unclassified	55	6.46308e-05	14	11	2	1	0	15	2	6	0	1	0	0	2	0	1
denovo16690	Proteobacteria	Alphaproteobacteria	Sphingomonadales	Sphingomonadaceae	Novosphingobium	54	6.34557e-05	0	3	8	8	0	4	2	7	12	1	1	1	1	0	6
denovo23299	Proteobacteria	Gammaproteobacteria	Xanthomonadales	Xanthomonadales Incertae Sedis	unclassified	54	6.34557e-05	6	15	0	0	3	2	0	3	0	4	2	0	12	3	4
denovo36184	Proteobacteria	Alphaproteobacteria	Rhodobacterales	Rhodobacteraceae	Rhodobacter	54	6.34557e-05	0	1	0	0	0	5	0	2	0	5	4	4	0	14	19
denovo35806	Cyanobacteria	Cyanobacteria	SubsectionI	FamilyI	Gleocapsa	54	6.34557e-05	0	0	0	0	2	3	0	4	9	0	9	6	10	11	0
denovo9146	Bacteroidetes	SB-5	unclassified	unclassified	unclassified	54	6.34557e-05	24	4	0	0	0	6	1	1	0	1	0	0	1	0	16
denovo8452	Actinobacteria	Acidimicrobiia	Acidimicrobiales	Acidimicrobiaceae	CL500-29 marine group	54	6.34557e-05	15	4	0	2	0	7	1	1	0	0	8	1	2	3	10
denovo16333	Proteobacteria	Alphaproteobacteria	Rhizobiales	Phyllobacteriaceae	Mesorhizobium	53	6.22806e-05	2	0	2	0	0	2	0	0	0	1	0	0	2	27	17
denovo36507	Bacteroidetes	Flavobacteriia	Flavobacteriales	Flavobacteriaceae	Flavobacterium	53	6.22806e-05	0	0	2	0	0	3	2	2	0	13	12	4	5	6	4
denovo45363	Actinobacteria	Actinobacteria	Micrococcales	Microbacteriaceae	Leucobacter	53	6.22806e-05	0	0	0	0	0	1	0	0	0	0	0	4	37	11	0
denovo20376	Proteobacteria	Alphaproteobacteria	Rhodospirillales	Acetobacteraceae	Roseomonas	52	6.11055e-05	3	3	1	1	2	5	6	5	3	3	4	2	3	8	3
denovo4559	Proteobacteria	Deltaproteobacteria	Bdellovibrionales	Bdellovibrionaceae	Bdellovibrio	52	6.11055e-05	0	0	3	4	14	3	6	3	2	6	3	3	1	1	3
denovo18621	Bacteroidetes	Bacteroidetes vadinHA17	unclassified	unclassified	unclassified	52	6.11055e-05	6	16	4	0	0	10	1	0	1	0	5	0	5	0	4
denovo29435	Bacteroidetes	Flavobacteriia	Flavobacteriales	NS9 marine group	unclassified	52	6.11055e-05	0	0	0	15	0	3	0	3	3	17	9	0	1	1	0
denovo29172	Proteobacteria	Deltaproteobacteria	SAR324 clade(Marine group B)	unclassified	unclassified	51	5.99304e-05	0	0	0	0	0	3	0	0	0	1	2	6	18	5	16
denovo4535	Proteobacteria	Alphaproteobacteria	Rhodobacterales	Rhodobacteraceae	Rubellimicrobium	51	5.99304e-05	19	0	0	0	11	0	0	0	0	0	0	0	1	1	19
denovo5780	Proteobacteria	Alphaproteobacteria	Rhodobacterales	Rhodobacteraceae	Rhodobacter	51	5.99304e-05	1	2	7	1	0	1	3	3	3	5	14	0	3	1	7
denovo26338	Hydrogenedentes	unclassified organism	unclassified	unclassified	unclassified	51	5.99304e-05	2	4	9	18	2	2	7	0	0	0	0	0	2	3	2
denovo13354	Cyanobacteria	Cyanobacteria	SubsectionIII	FamilyI	unclassified	51	5.99304e-05	0	0	0	0	0	0	0	0	0	51	0	0	0	0	0
denovo14038	Bacteroidetes	Flavobacteriia	Flavobacteriales	Flavobacteriaceae	NS5 marine group	51	5.99304e-05	14	1	4	0	2	3	4	3	5	1	7	5	2	0	0
denovo33071	Bacteroidetes	Sphingobacteriia	Sphingobacteriales	env.OPS 17	unclassified	51	5.99304e-05	3	4	11	5	1	11	7	1	0	1	2	1	3	0	1
denovo37388	Bacteroidetes	Sphingobacteriia	Sphingobacteriales	env.OPS 17	unclassified	51	5.99304e-05	22	5	0	0	5	3	4	3	3	0	0	0	4	2	0
denovo38313	Proteobacteria	Betaproteobacteria	Burkholderiales	Comamonadaceae	Hydrogenophaga	50	5.87553e-05	0	0	3	0	0	7	3	1	3	2	3	20	3	2	3
denovo42282	Proteobacteria	Deltaproteobacteria	Myxococcales	Sandaracinaceae	Sandaracinus	50	5.87553e-05	3	1	9	11	5	4	2	2	3	2	5	0	1	2	0
denovo45323	Proteobacteria	Gammaproteobacteria	Legionellales	Legionellaceae	Legionella	50	5.87553e-05	0	1	0	0	0	0	0	0	0	0	0	8	19	20	2
denovo9522	Bacteroidetes	Sphingobacteriia	Sphingobacteriales	Chitinophagaceae	Sediminibacterium	50	5.87553e-05	0	3	1	3	8	1	3	1	7	0	6	1	6	5	5
denovo21146	Proteobacteria	Alphaproteobacteria	Rickettsiales	Rickettsiales Incertae Sedis	unclassified	49	5.75802e-05	0	0	3	10	4	14	5	5	0	0	0	0	0	6	2
denovo35072	Proteobacteria	Gammaproteobacteria	Legionellales	Legionellaceae	Legionella	49	5.75802e-05	24	7	2	6	7	1	0	0	2	0	0	0	0	0	0
denovo44981	Planctomycetes	Planctomycetacia	Planctomycetales	Planctomycetaceae	Pirellula	49	5.75802e-05	0	0	1	3	2	1	2	0	1	1	4	4	7	16	7
denovo36864	Deinococcus-Thermus	Deinococci	Deinococcales	Deinococcaceae	Deinococcus	49	5.75802e-05	3	0	0	0	0	0	0	0	0	0	2	0	6	1	37
denovo36790	Bacteroidetes	Bacteroidia	Bacteroidales	Porphyromonadaceae	Paludibacter	49	5.75802e-05	17	4	17	2	4	2	3	0	0	0	0	0	0	0	0
denovo41642	Actinobacteria	Actinobacteria	Micrococcales	Micrococcaceae	Arthrobacter	49	5.75802e-05	0	0	3	0	0	4	2	0	7	0	0	0	2	25	6
denovo11112	Proteobacteria	Alphaproteobacteria	Rickettsiales	Rickettsiales Incertae Sedis	Candidatus Hepatincola	48	5.64051e-05	1	2	0	2	0	0	0	0	0	0	0	0	0	43	0
denovo37323	Cyanobacteria	Cyanobacteria	SubsectionI	FamilyI	Microcystis	48	5.64051e-05	2	0	2	7	6	4	6	4	7	4	2	0	2	1	1
denovo3205	Proteobacteria	Betaproteobacteria	Burkholderiales	Comamonadaceae	Hydrogenophaga	47	5.523e-05	3	2	0	0	0	0	2	2	1	2	7	3	9	3	13
denovo9132	Proteobacteria	Alphaproteobacteria	Rhodobacterales	Rhodobacteraceae	unclassified	47	5.523e-05	0	0	4	12	3	4	15	3	1	1	0	0	2	1	1
denovo32013	Bacteroidetes	Sphingobacteriia	Sphingobacteriales	NS11-12 marine group	unclassified	47	5.523e-05	0	2	0	0	0	0	0	0	1	0	0	6	9	9	20
denovo32524	Bacteroidetes	Cytophagia	Cytophagales	Flammeovirgaceae	Flexithrix	47	5.523e-05	0	0	0	0	0	16	22	7	0	0	2	0	0	0	0
denovo952	Bacteroidetes	Sphingobacteriia	Sphingobacteriales	Sphingobacteriaceae	Pedobacter	47	5.523e-05	4	3	25	0	0	8	0	0	1	0	0	0	0	6	0
denovo24204	Bacteroidetes	Flavobacteriia	Flavobacteriales	Flavobacteriaceae	Flavobacterium	46	5.40549e-05	0	0	7	8	0	21	0	0	7	3	0	0	0	0	0
denovo35804	Bacteroidetes	Sphingobacteriia	Sphingobacteriales	env.OPS 17	unclassified	46	5.40549e-05	15	16	5	0	1	4	4	1	0	0	0	0	0	0	0
denovo14610	Proteobacteria	Alphaproteobacteria	Rhodobacterales	Rhodobacteraceae	unclassified	45	5.28798e-05	0	0	5	9	1	1	15	4	1	0	0	2	3	1	3
denovo25384	Proteobacteria	Betaproteobacteria	Burkholderiales	Comamonadaceae	Aquabacterium	45	5.28798e-05	5	0	0	1	0	0	1	1	1	0	0	0	0	31	5
denovo35540	Proteobacteria	Alphaproteobacteria	Rhodobacterales	Rhodobacteraceae	Rhodobacter	45	5.28798e-05	0	1	3	11	0	22	1	1	5	1	0	0	0	0	0
denovo25149	Actinobacteria	Acidimicrobiia	Acidimicrobiales	Acidimicrobiaceae	CL500-29 marine group	45	5.28798e-05	2	4	4	0	0	7	1	2	0	2	6	0	0	10	7
denovo22583	Verrucomicrobia	Verrucomicrobiae	Verrucomicrobiales	DEV007	unclassified	44	5.17047e-05	0	0	1	0	1	0	4	0	0	1	1	10	9	8	9
denovo11283	Bacteroidetes	Cytophagia	Cytophagales	Cytophagaceae	Leadbetterella	44	5.17047e-05	0	1	0	8	0	8	4	12	7	4	0	0	0	0	0
denovo14004	Bacteroidetes	Flavobacteriia	Flavobacteriales	NS9 marine group	unclassified	44	5.17047e-05	0	0	2	17	6	12	1	0	0	0	1	1	0	0	4
denovo21772	Bacteroidetes	Sphingobacteriia	Sphingobacteriales	Sphingobacteriaceae	Pedobacter	44	5.17047e-05	1	0	0	0	0	41	0	0	0	0	2	0	0	0	0
denovo1398	Proteobacteria	Alphaproteobacteria	Rhizobiales	Rhizobiaceae	Rhizobium	43	5.05296e-05	0	8	2	2	1	3	3	0	1	2	1	0	2	0	18
denovo20513	Proteobacteria	Betaproteobacteria	Neisseriales	Neisseriaceae	Vogesella	43	5.05296e-05	0	0	2	0	2	36	0	0	0	2	1	0	0	0	0
denovo26009	Proteobacteria	Betaproteobacteria	Burkholderiales	Comamonadaceae	unclassified	43	5.05296e-05	0	0	1	0	1	17	4	1	3	0	5	1	2	4	4
denovo37827	Proteobacteria	Alphaproteobacteria	Caulobacterales	Caulobacteraceae	Phenylobacterium	43	5.05296e-05	0	1	1	0	0	1	3	3	3	8	5	10	4	2	2
denovo13801	Bacteroidetes	Flavobacteriia	Flavobacteriales	NS9 marine group	unclassified	43	5.05296e-05	4	0	11	5	6	7	3	0	2	1	2	0	0	1	1
denovo19792	Proteobacteria	Gammaproteobacteria	Enterobacteriales	Enterobacteriaceae	Klebsiella	42	4.93545e-05	0	0	0	0	0	0	0	0	0	0	3	0	1	3	35
denovo20123	Proteobacteria	Betaproteobacteria	Burkholderiales	Comamonadaceae	Hydrogenophaga	42	4.93545e-05	13	13	1	1	0	1	0	0	4	2	1	1	0	4	1
denovo22087	Proteobacteria	Alphaproteobacteria	Rickettsiales	LWSR-14	unclassified	42	4.93545e-05	0	0	0	0	2	13	5	2	1	1	8	0	5	1	4
denovo44971	Proteobacteria	Alphaproteobacteria	Sphingomonadales	Sphingomonadaceae	Sphingomonas	42	4.93545e-05	0	0	0	0	1	0	0	0	0	0	0	0	9	13	19
denovo6576	Proteobacteria	Deltaproteobacteria	SAR324 clade(Marine group B)	unclassified	unclassified	42	4.93545e-05	0	0	5	1	6	10	4	8	1	2	5	0	0	0	0
denovo22670	Chloroflexi	Caldilineae	Caldilineales	Caldilineaceae	unclassified	42	4.93545e-05	0	7	2	2	2	11	3	1	0	2	7	4	0	1	0
denovo35206	Bacteroidetes	Flavobacteriia	Flavobacteriales	Cryomorphaceae	Fluviicola	42	4.93545e-05	0	6	7	11	4	0	0	1	3	5	4	0	0	0	1
denovo16057	Proteobacteria	Alphaproteobacteria	Sphingomonadales	Sphingomonadaceae	Sphingomonas	41	4.81793e-05	10	0	0	0	0	5	1	0	0	1	0	1	10	8	5
denovo27831	Proteobacteria	Alphaproteobacteria	Rhodobacterales	Rhodobacteraceae	Rubellimicrobium	41	4.81793e-05	5	0	0	1	3	3	5	1	4	0	3	1	7	0	8
denovo34483	Nitrospirae	Nitrospira	Nitrospirales	Nitrospiraceae	Nitrospira	41	4.81793e-05	8	0	2	1	0	5	0	5	0	0	7	0	0	3	10
denovo9005	Cyanobacteria	Cyanobacteria	SubsectionI	FamilyI	Microcystis	41	4.81793e-05	2	2	7	4	1	2	3	2	9	2	1	1	3	1	1
denovo39698	Chloroflexi	Anaerolineae	Anaerolineales	Anaerolineaceae	unclassified	41	4.81793e-05	3	13	3	0	2	12	2	0	0	0	1	0	0	2	3
denovo1056	Bacteroidetes	Sphingobacteriia	Sphingobacteriales	Chitinophagaceae	Dinghuibacter	41	4.81793e-05	1	0	0	0	0	16	2	0	3	1	7	0	0	2	9
denovo44757	Bacteroidetes	Sphingobacteriia	Sphingobacteriales	Lentimicrobiaceae	unclassified	41	4.81793e-05	10	11	0	1	0	11	3	1	0	2	0	0	0	0	2
denovo919	Actinobacteria	Acidimicrobiia	Acidimicrobiales	Acidimicrobiaceae	CL500-29 marine group	41	4.81793e-05	11	2	0	0	0	7	0	0	0	0	3	1	8	1	8
denovo38382	Verrucomicrobia	Opitutae	Opitutae vadinHA64	unclassified	unclassified	40	4.70042e-05	0	0	0	1	0	1	0	1	0	0	0	2	3	16	16
denovo12728	Proteobacteria	Alphaproteobacteria	Rhizobiales	MNG7	unclassified	40	4.70042e-05	5	7	2	3	5	3	0	0	0	4	0	0	2	2	7
denovo23480	Proteobacteria	Alphaproteobacteria	Rhizobiales	Methylobacteriaceae	Microvirga	40	4.70042e-05	0	2	0	3	0	0	0	0	0	0	1	3	5	0	26
denovo31983	Proteobacteria	Gammaproteobacteria	Xanthomonadales	Xanthomonadaceae	Stenotrophomonas	40	4.70042e-05	2	7	0	0	0	0	0	8	0	2	4	0	4	0	13
denovo40386	Proteobacteria	Betaproteobacteria	Burkholderiales	Comamonadaceae	unclassified	40	4.70042e-05	0	0	1	8	0	25	1	1	1	2	0	0	1	0	0
denovo42429	Proteobacteria	Alphaproteobacteria	Sphingomonadales	Sphingomonadaceae	Novosphingobium	40	4.70042e-05	0	0	0	1	3	27	2	1	0	0	5	0	0	1	0
denovo2347	Proteobacteria	Deltaproteobacteria	Myxococcales	Phaselicystidaceae	Phaselicystis	39	4.58291e-05	0	2	0	0	0	0	0	0	0	0	0	9	23	5	0
denovo26593	Proteobacteria	Alphaproteobacteria	Caulobacterales	Hyphomonadaceae	Woodsholea	39	4.58291e-05	0	0	2	4	2	4	1	6	1	3	11	1	2	2	0
denovo26991	Proteobacteria	Betaproteobacteria	B1-7BS	unclassified beta proteobacterium	unclassified	39	4.58291e-05	7	8	0	1	0	1	0	3	1	2	2	0	5	3	6
denovo29611	Proteobacteria	Alphaproteobacteria	Sphingomonadales	Sphingomonadaceae	Sphingopyxis	39	4.58291e-05	0	0	3	3	0	24	1	1	0	2	1	2	0	0	2
denovo42063	Proteobacteria	Alphaproteobacteria	Caulobacterales	Caulobacteraceae	Caulobacter	39	4.58291e-05	0	1	2	0	2	6	0	0	0	1	0	0	0	5	22
denovo4461	Proteobacteria	Betaproteobacteria	Burkholderiales	Comamonadaceae	Polaromonas	39	4.58291e-05	0	0	0	3	0	3	1	3	1	13	6	0	2	2	5
denovo45187	Proteobacteria	Alphaproteobacteria	Rhodospirillales	Rhodospirillaceae	Skermanella	39	4.58291e-05	0	0	3	0	0	0	1	0	1	0	3	0	0	5	26
denovo4705	Proteobacteria	Alphaproteobacteria	Sphingomonadales	Erythrobacteraceae	unclassified	39	4.58291e-05	0	0	11	0	0	13	0	0	0	0	1	0	3	1	10
denovo42781	Gracilibacteria	unclassified	unclassified	unclassified	unclassified	39	4.58291e-05	0	0	3	36	0	0	0	0	0	0	0	0	0	0	0
denovo16821	Cyanobacteria	Cyanobacteria	SubsectionI	FamilyI	Prochlorococcus	39	4.58291e-05	7	21	0	0	0	1	3	1	0	0	0	4	0	1	1
denovo26587	Cyanobacteria	Cyanobacteria	SubsectionV	FamilyI	unclassified	39	4.58291e-05	0	0	0	0	17	0	0	0	0	0	22	0	0	0	0
denovo21997	Bacteroidetes	Flavobacteriia	Flavobacteriales	Cryomorphaceae	Fluviicola	39	4.58291e-05	0	0	7	0	0	28	0	0	0	4	0	0	0	0	0
denovo3061	Proteobacteria	Betaproteobacteria	Methylophilales	Methylophilaceae	unclassified	38	4.4654e-05	25	7	2	0	0	2	1	1	0	0	0	0	0	0	0
denovo33346	Proteobacteria	Gammaproteobacteria	Chromatiales	Chromatiaceae	unclassified	38	4.4654e-05	4	4	0	0	4	3	0	0	1	0	0	0	4	2	16
denovo28529	Ignavibacteriae	Ignavibacteria	Ignavibacteriales	LD-RB-34	unclassified	38	4.4654e-05	0	6	1	0	3	15	1	2	1	0	2	0	6	1	0
denovo35353	Firmicutes	Clostridia	Clostridiales	Clostridiaceae 1	Clostridium sensu stricto 4	38	4.4654e-05	10	2	2	0	2	8	0	0	0	0	3	0	5	0	6
denovo7265	Bacteroidetes	Flavobacteriia	Flavobacteriales	Flavobacteriaceae	Flavobacterium	38	4.4654e-05	0	0	7	20	0	7	1	0	2	0	0	0	1	0	0
denovo30278	Proteobacteria	Betaproteobacteria	Burkholderiales	Comamonadaceae	unclassified	37	4.34789e-05	5	0	3	0	1	11	1	0	0	0	5	0	0	7	4
denovo7516	Proteobacteria	Alphaproteobacteria	Rickettsiales	Rickettsiaceae	unclassified	37	4.34789e-05	0	0	0	0	0	0	0	0	0	0	0	0	0	1	36
denovo13129	Bacteroidetes	Flavobacteriia	Flavobacteriales	Cryomorphaceae	unclassified	37	4.34789e-05	0	2	1	32	1	0	0	0	0	0	0	1	0	0	0
denovo3453	Bacteroidetes	Flavobacteriia	Flavobacteriales	Flavobacteriaceae	Flavobacterium	37	4.34789e-05	0	0	6	0	0	7	0	0	1	4	2	15	1	1	0
denovo8428	Actinobacteria	Acidimicrobiia	Acidimicrobiales	Acidimicrobiales Incertae Sedis	Candidatus Microthrix	37	4.34789e-05	0	0	0	1	5	6	14	2	1	4	4	0	0	0	0
denovo38304	Proteobacteria	Betaproteobacteria	Burkholderiales	Oxalobacteraceae	unclassified	36	4.23038e-05	7	1	2	1	5	1	0	0	1	3	1	0	1	5	8
denovo22117	Chloroflexi	SBR2076	unclassified Anaerolineaceae bacterium	unclassified	unclassified	36	4.23038e-05	27	6	0	0	0	0	3	0	0	0	0	0	0	0	0
denovo35403	Bacteroidetes	Sphingobacteriia	Sphingobacteriales	NS11-12 marine group	unclassified	36	4.23038e-05	0	0	18	0	2	0	1	1	8	2	0	0	2	2	0
denovo10038	Proteobacteria	Alphaproteobacteria	Sphingomonadales	Sphingomonadaceae	unclassified	35	4.11287e-05	0	0	1	2	0	12	0	4	3	2	5	0	0	0	6
denovo12768	Proteobacteria	Betaproteobacteria	B1-7BS	unclassified	unclassified	35	4.11287e-05	5	4	1	0	0	1	1	0	0	0	0	0	3	20	0
denovo1892	Proteobacteria	Betaproteobacteria	Burkholderiales	Alcaligenaceae	unclassified	35	4.11287e-05	3	6	2	0	2	1	0	4	0	7	0	2	3	1	4
denovo32388	Proteobacteria	Gammaproteobacteria	Methylococcales	Methylococcaceae	unclassified	35	4.11287e-05	10	3	2	3	0	1	3	2	0	0	0	0	4	5	2
denovo36468	Proteobacteria	Deltaproteobacteria	Bdellovibrionales	Bdellovibrionaceae	Bdellovibrio	35	4.11287e-05	0	0	8	0	0	16	0	0	0	0	2	0	0	8	1
denovo34021	Planctomycetes	Planctomycetacia	Planctomycetales	Planctomycetaceae	Planctomyces	35	4.11287e-05	2	2	0	0	1	1	2	1	2	1	2	1	4	7	9
denovo8242	Gemmatimonadetes	Gemmatimonadetes	Gemmatimonadales	Gemmatimonadaceae	Gemmatimonas	35	4.11287e-05	3	0	0	3	0	28	0	0	0	0	1	0	0	0	0
denovo16252	Deinococcus-Thermus	Deinococci	Deinococcales	Deinococcaceae	Deinococcus	35	4.11287e-05	0	0	0	0	0	0	2	0	0	0	0	0	13	4	16
denovo22564	Cyanobacteria	Cyanobacteria	SubsectionI	FamilyI	Synechococcus	35	4.11287e-05	27	5	0	0	0	0	0	0	0	0	0	0	1	1	1
denovo12721	Bacteroidetes	Flavobacteriia	Flavobacteriales	Flavobacteriaceae	Flavobacterium	35	4.11287e-05	0	0	0	0	0	2	0	0	0	0	2	19	11	1	0
denovo29599	Proteobacteria	Alphaproteobacteria	Rickettsiales	Rickettsiaceae	unclassified	34	3.99536e-05	3	8	1	2	2	7	2	0	0	2	2	2	3	0	0
denovo33817	Proteobacteria	Alphaproteobacteria	Rhodobacterales	Rhodobacteraceae	unclassified	34	3.99536e-05	1	0	0	2	3	2	6	1	2	2	2	0	0	1	12
denovo37269	Proteobacteria	Betaproteobacteria	Rhodocyclales	Rhodocyclaceae	Denitratisoma	34	3.99536e-05	5	9	1	0	0	0	2	3	0	0	0	0	0	1	13
denovo38483	Proteobacteria	SPOTSOCT00m83	unclassified	unclassified	unclassified	34	3.99536e-05	0	0	4	2	0	2	3	4	2	14	2	1	0	0	0
denovo43853	Proteobacteria	Alphaproteobacteria	Sphingomonadales	Sphingomonadaceae	Sphingomonas	34	3.99536e-05	3	2	1	0	0	5	0	2	5	4	0	0	2	4	6
denovo1174	Firmicutes	Clostridia	Clostridiales	Ruminococcaceae	unclassified	34	3.99536e-05	22	6	0	0	0	0	1	0	0	0	0	0	1	0	4
denovo39705	Cyanobacteria	Cyanobacteria	SubsectionI	FamilyI	Prochlorococcus	34	3.99536e-05	8	5	0	1	1	2	0	0	1	1	1	7	4	1	2
denovo865	Cyanobacteria	Cyanobacteria	SubsectionI	FamilyI	Microcystis	34	3.99536e-05	1	0	1	4	2	1	2	3	5	6	3	0	2	3	1
denovo20737	Bacteroidetes	Sphingobacteriia	Sphingobacteriales	Saprospiraceae	Haliscomenobacter	34	3.99536e-05	0	0	0	12	0	8	0	0	0	0	1	0	0	0	13
denovo2689	Bacteroidetes	Cytophagia	Cytophagales	Cytophagaceae	Flectobacillus	34	3.99536e-05	0	0	12	0	0	21	1	0	0	0	0	0	0	0	0
denovo25885	Actinobacteria	Acidimicrobiia	Acidimicrobiales	unclassified	unclassified	34	3.99536e-05	10	7	4	1	0	4	1	0	0	0	0	4	0	2	1
denovo29251	Actinobacteria	Thermoleophilia	Solirubrobacterales	Elev-16S-1332	unclassified	34	3.99536e-05	2	4	1	6	6	3	0	0	1	1	0	1	1	7	1
denovo20038	Verrucomicrobia	OPB35 soil group	unclassified	unclassified	unclassified	33	3.87785e-05	1	1	1	2	0	7	4	2	1	2	0	1	0	4	7
denovo11731	Proteobacteria	Betaproteobacteria	Burkholderiales	Burkholderiaceae	Lautropia	33	3.87785e-05	1	0	0	5	2	0	1	0	8	1	6	2	2	0	5
denovo11738	Proteobacteria	Deltaproteobacteria	Bdellovibrionales	Bdellovibrionaceae	OM27 clade	33	3.87785e-05	16	4	11	0	0	2	0	0	0	0	0	0	0	0	0
denovo14557	Proteobacteria	Betaproteobacteria	Burkholderiales	Comamonadaceae	Variovorax	33	3.87785e-05	0	0	0	0	2	10	1	0	0	1	5	1	1	6	6
denovo15432	Proteobacteria	Alphaproteobacteria	Caulobacterales	Caulobacteraceae	Phenylobacterium	33	3.87785e-05	5	2	2	6	3	1	0	0	0	2	0	0	0	2	10
denovo18936	Proteobacteria	Deltaproteobacteria	Bdellovibrionales	Bdellovibrionaceae	Bdellovibrio	33	3.87785e-05	0	0	0	0	0	0	0	0	0	1	25	6	1	0	0
denovo19893	Proteobacteria	Alphaproteobacteria	Rhizobiales	A0839	unclassified	33	3.87785e-05	0	3	1	1	1	4	2	2	3	6	2	7	1	0	0
denovo27577	Proteobacteria	Alphaproteobacteria	Caulobacterales	Hyphomonadaceae	unclassified	33	3.87785e-05	0	0	0	0	0	2	0	2	3	7	8	4	5	0	2
denovo36511	Proteobacteria	Betaproteobacteria	Burkholderiales	Alcaligenaceae	Candidimonas	33	3.87785e-05	0	0	0	0	2	23	5	0	0	0	3	0	0	0	0
denovo45172	Proteobacteria	Alphaproteobacteria	Rhodospirillales	Acetobacteraceae	Roseomonas	33	3.87785e-05	1	0	3	2	4	1	1	0	2	5	0	2	4	3	5
denovo31535	Planctomycetes	vadinHA49	unclassified	unclassified	unclassified	33	3.87785e-05	0	0	0	0	0	0	0	0	0	1	28	4	0	0	0
denovo41487	Planctomycetes	Planctomycetacia	Planctomycetales	Planctomycetaceae	Pirellula	33	3.87785e-05	0	0	0	0	0	0	0	2	3	7	8	0	2	5	6
denovo39262	Firmicutes	Clostridia	Clostridiales	Clostridiaceae 1	Clostridium sensu stricto 1	33	3.87785e-05	0	4	0	9	1	7	1	4	0	0	0	0	0	1	6
denovo33904	Bacteroidetes	Cytophagia	Cytophagales	Cytophagaceae	unclassified	33	3.87785e-05	0	0	10	3	0	9	0	2	8	0	1	0	0	0	0
denovo37239	Bacteroidetes	Cytophagia	Cytophagales	Cytophagaceae	Spirosoma	33	3.87785e-05	0	0	0	0	0	0	0	0	0	0	8	0	0	17	8
denovo41798	Bacteroidetes	Sphingobacteriia	Sphingobacteriales	NS11-12 marine group	unclassified	33	3.87785e-05	0	0	2	1	3	11	0	0	2	0	1	0	0	3	10
denovo30415	Actinobacteria	Actinobacteria	Micrococcales	Micrococcaceae	Micrococcus	33	3.87785e-05	3	1	0	0	0	0	12	3	0	3	5	0	0	3	3
denovo29267	Proteobacteria	Alphaproteobacteria	Rhodobacterales	Rhodobacteraceae	Paracoccus	32	3.76034e-05	0	0	2	0	0	1	1	3	1	0	2	0	18	1	3
denovo29516	Proteobacteria	Alphaproteobacteria	Rickettsiales	Rickettsiaceae	Rickettsia	32	3.76034e-05	0	0	1	4	15	1	0	2	3	0	0	0	0	1	5
denovo33967	Proteobacteria	Alphaproteobacteria	Sphingomonadales	Sphingomonadaceae	Sphingomonas	32	3.76034e-05	0	0	0	0	0	0	0	0	0	0	0	0	0	28	4
denovo39750	Proteobacteria	Betaproteobacteria	Burkholderiales	Alcaligenaceae	MWH-UniP1 aquatic group	32	3.76034e-05	0	0	3	4	0	5	2	0	0	0	8	1	2	0	7
denovo44861	Proteobacteria	Betaproteobacteria	Burkholderiales	Alcaligenaceae	MWH-UniP1 aquatic group	32	3.76034e-05	0	0	0	0	0	5	1	0	2	8	2	0	1	6	7
denovo45809	Proteobacteria	Gammaproteobacteria	Methylococcales	Methylococcaceae	Methylocaldum	32	3.76034e-05	19	6	0	0	0	6	0	0	0	0	0	0	0	0	1
denovo28515	Microgenomates	Candidatus Pacebacteria	unclassified	unclassified	unclassified	32	3.76034e-05	2	0	0	1	0	2	2	0	1	4	7	0	7	0	6
denovo41094	Ignavibacteriae	Ignavibacteria	Ignavibacteriales	BSV26	unclassified	32	3.76034e-05	3	6	3	0	0	0	2	3	0	0	4	2	2	0	7
denovo7722	Chlorobi	Chlorobia	Chlorobiales	OPB56	unclassified	32	3.76034e-05	1	0	0	0	7	4	4	5	2	1	1	0	1	5	1
denovo21068	Bacteroidetes	Sphingobacteriia	Sphingobacteriales	LiUU-11-161	unclassified	32	3.76034e-05	0	0	0	0	0	6	0	0	0	10	11	2	2	0	1
denovo43232	Bacteroidetes	Cytophagia	Cytophagales	Cytophagaceae	Hymenobacter	32	3.76034e-05	0	0	0	0	0	0	0	0	2	1	1	0	3	25	0
denovo13038	Armatimonadetes	Fimbriimonadia	Fimbriimonadales	Fimbriimonadaceae	unclassified	32	3.76034e-05	0	0	0	0	0	0	0	0	0	0	0	0	0	32	0
denovo36165	Actinobacteria	Acidimicrobiia	Acidimicrobiales	Acidimicrobiaceae	Ilumatobacter	32	3.76034e-05	0	0	0	1	2	1	0	0	1	6	2	0	10	3	6
denovo13424	Verrucomicrobia	Spartobacteria	Chthoniobacterales	Chthoniobacteraceae	Chthoniobacter	31	3.64283e-05	0	0	0	0	0	0	1	0	0	1	0	0	9	1	19
denovo16448	Proteobacteria	Betaproteobacteria	Rhodocyclales	Rhodocyclaceae	unclassified	31	3.64283e-05	7	6	0	0	2	9	3	2	1	0	1	0	0	0	0
denovo16899	Proteobacteria	Gammaproteobacteria	Gammaproteobacteria Incertae Sedis	Unknown Family	unclassified	31	3.64283e-05	0	2	0	0	0	4	1	0	1	0	1	0	7	2	13
denovo17187	Proteobacteria	Gammaproteobacteria	Cellvibrionales	Halieaceae	unclassified	31	3.64283e-05	4	4	0	4	0	2	0	0	1	0	1	0	4	7	4
denovo22467	Proteobacteria	Betaproteobacteria	Burkholderiales	Alcaligenaceae	unclassified	31	3.64283e-05	11	4	2	0	4	0	2	1	0	0	0	0	4	0	3
denovo39057	Proteobacteria	Gammaproteobacteria	Oceanospirillales	Oceanospirillaceae	Pseudohongiella	31	3.64283e-05	0	1	1	0	0	5	0	0	1	0	2	4	0	3	14
denovo40129	Proteobacteria	Alphaproteobacteria	Rhodospirillales	Rhodospirillaceae	unclassified	31	3.64283e-05	0	0	0	0	2	3	2	4	7	3	0	0	0	0	10
denovo9838	Proteobacteria	Alphaproteobacteria	Caulobacterales	Caulobacteraceae	unclassified	31	3.64283e-05	0	0	0	3	2	2	4	7	5	0	1	7	0	0	0
denovo12649	Bacteroidetes	Sphingobacteriia	Sphingobacteriales	Saprospiraceae	unclassified	31	3.64283e-05	0	0	2	0	1	0	4	1	2	0	1	0	7	5	8
denovo19955	Bacteroidetes	unclassified	unclassified	unclassified	unclassified	31	3.64283e-05	0	0	0	0	0	13	14	0	0	0	0	0	2	2	0
denovo20831	Bacteroidetes	Sphingobacteriia	Sphingobacteriales	unclassified	unclassified	31	3.64283e-05	20	0	1	2	0	0	2	3	0	3	0	0	0	0	0
denovo36376	Bacteroidetes	Sphingobacteriia	Sphingobacteriales	Chitinophagaceae	unclassified	31	3.64283e-05	7	3	0	2	2	3	2	2	1	4	2	0	2	1	0
denovo44270	Bacteroidetes	Sphingobacteriia	Sphingobacteriales	env.OPS 17	unclassified	31	3.64283e-05	2	0	0	0	0	21	4	1	1	0	2	0	0	0	0
denovo7349	Bacteroidetes	Cytophagia	Cytophagales	Cytophagaceae	Hymenobacter	31	3.64283e-05	0	0	0	0	0	0	7	1	0	0	4	0	2	15	2
denovo9811	Bacteroidetes	Flavobacteriia	Flavobacteriales	Cryomorphaceae	unclassified	31	3.64283e-05	0	0	1	0	0	12	4	0	1	0	7	0	0	1	5
denovo32135	Verrucomicrobia	Verrucomicrobia Incertae Sedis	Unknown Order	Unknown Family	Candidatus Methylacidiphilum	30	3.52532e-05	20	4	5	0	0	1	0	0	0	0	0	0	0	0	0
denovo23732	Proteobacteria	Alphaproteobacteria	Rhodospirillales	Acetobacteraceae	Acidiphilium	30	3.52532e-05	0	1	1	2	2	7	1	2	4	3	1	5	0	0	1
denovo26217	Proteobacteria	Alphaproteobacteria	Rhodospirillales	Acetobacteraceae	Acidiphilium	30	3.52532e-05	2	1	0	1	2	1	9	4	4	2	2	0	0	1	1
denovo39024	Proteobacteria	Gammaproteobacteria	Xanthomonadales	Xanthomonadaceae	Arenimonas	30	3.52532e-05	0	3	4	8	1	0	4	3	2	2	0	1	2	0	0
denovo40942	Cyanobacteria	Cyanobacteria	SubsectionI	FamilyI	Microcystis	30	3.52532e-05	2	12	0	2	2	2	0	0	0	1	1	2	0	5	1
denovo21564	Bacteroidetes	Bacteroidia	Bacteroidales	Porphyromonadaceae	unclassified	30	3.52532e-05	3	16	0	1	0	0	5	0	5	0	0	0	0	0	0
denovo9097	Bacteroidetes	Sphingobacteriia	Sphingobacteriales	env.OPS 17	unclassified	30	3.52532e-05	9	4	0	0	0	1	6	3	6	0	1	0	0	0	0
denovo191	Verrucomicrobia	OPB35 soil group	unclassified	unclassified	unclassified	29	3.40781e-05	4	1	0	6	2	1	0	0	0	1	1	0	1	8	4
denovo12495	Proteobacteria	Alphaproteobacteria	Rhizobiales	MNG7	unclassified	29	3.40781e-05	4	6	2	3	1	2	0	0	0	4	1	0	1	2	3
denovo172	Proteobacteria	Betaproteobacteria	Burkholderiales	Burkholderiaceae	unclassified	29	3.40781e-05	2	6	0	1	1	2	2	2	0	1	0	1	2	0	9
denovo18180	Proteobacteria	Alphaproteobacteria	Sphingomonadales	Erythrobacteraceae	Erythrobacter	29	3.40781e-05	0	0	2	0	3	7	0	0	0	0	0	0	13	1	3
denovo24583	Proteobacteria	Gammaproteobacteria	Xanthomonadales	Xanthomonadales Incertae Sedis	Candidatus Competibacter	29	3.40781e-05	12	7	1	0	4	1	2	1	0	0	0	0	0	0	1
denovo33051	Proteobacteria	Alphaproteobacteria	Rhizobiales	Methylobacteriaceae	Meganema	29	3.40781e-05	0	0	0	0	0	1	2	1	6	3	3	5	1	1	6
denovo34580	Proteobacteria	Betaproteobacteria	Burkholderiales	Comamonadaceae	unclassified	29	3.40781e-05	0	0	0	0	2	16	1	2	1	1	4	0	1	0	1
denovo44512	Proteobacteria	Gammaproteobacteria	HTA4	unclassified	unclassified	29	3.40781e-05	0	0	2	1	0	13	7	2	0	2	2	0	0	0	0
denovo4816	Planctomycetes	OM190	unclassified	unclassified	unclassified	29	3.40781e-05	0	0	0	2	0	2	0	0	0	0	0	0	5	15	5
denovo30962	Bacteroidetes	Flavobacteriia	Flavobacteriales	Cryomorphaceae	Fluviicola	29	3.40781e-05	11	0	1	3	0	1	0	0	1	1	2	0	0	2	7
denovo32892	Thermotogae	Thermotogae	Petrotogales	Petrotogaceae	SC103	28	3.2903e-05	21	7	0	0	0	0	0	0	0	0	0	0	0	0	0
denovo11835	Proteobacteria	Alphaproteobacteria	Caulobacterales	Caulobacteraceae	Brevundimonas	28	3.2903e-05	2	1	6	0	2	7	0	0	1	0	3	0	3	2	1
denovo12997	Proteobacteria	Betaproteobacteria	Burkholderiales	Comamonadaceae	Acidovorax	28	3.2903e-05	0	1	1	0	0	10	3	2	1	0	0	0	3	0	7
denovo23485	Proteobacteria	Gammaproteobacteria	Xanthomonadales	Xanthomonadales Incertae Sedis	Candidatus Competibacter	28	3.2903e-05	2	13	0	0	0	5	1	0	0	0	0	1	0	0	6
denovo29186	Proteobacteria	Betaproteobacteria	Burkholderiales	Comamonadaceae	Limnohabitans	28	3.2903e-05	1	2	1	8	0	3	3	1	2	0	1	2	4	0	0
denovo326	Proteobacteria	Alphaproteobacteria	Rhizobiales	Bradyrhizobiaceae	Bosea	28	3.2903e-05	7	0	2	0	0	4	1	0	0	0	2	2	2	8	0
denovo43516	Proteobacteria	Betaproteobacteria	Rhodocyclales	Rhodocyclaceae	Azospira	28	3.2903e-05	5	0	5	0	0	7	0	2	3	0	1	0	0	3	2
denovo7140	Proteobacteria	Betaproteobacteria	Rhodocyclales	Rhodocyclaceae	unclassified	28	3.2903e-05	0	0	0	12	0	4	0	0	4	1	3	0	0	0	4
denovo21843	Cyanobacteria	Cyanobacteria	SubsectionI	FamilyI	Microcystis	28	3.2903e-05	1	2	1	1	3	6	2	7	1	1	1	1	0	1	0
denovo22383	Bacteroidetes	Bacteroidetes vadinHA17	unclassified	unclassified	unclassified	28	3.2903e-05	6	2	5	0	0	10	0	0	3	0	0	0	2	0	0
denovo9046	Bacteroidetes	Sphingobacteriia	Sphingobacteriales	env.OPS 17	unclassified	28	3.2903e-05	8	16	0	0	0	1	0	1	1	1	0	0	0	0	0
denovo11515	Proteobacteria	Gammaproteobacteria	Methylococcales	Methylococcaceae	Methylobacter	27	3.17279e-05	6	0	0	0	0	6	2	5	0	0	3	0	2	0	3
denovo26395	Proteobacteria	Betaproteobacteria	Rhodocyclales	Rhodocyclaceae	Denitratisoma	27	3.17279e-05	13	2	1	0	0	2	2	4	0	0	0	1	0	0	2
denovo29234	Proteobacteria	Alphaproteobacteria	Rickettsiales	Rickettsiales Incertae Sedis	unclassified	27	3.17279e-05	1	0	10	0	0	3	9	1	0	0	0	1	0	1	1
denovo30459	Proteobacteria	Gammaproteobacteria	Pseudomonadales	Moraxellaceae	unclassified	27	3.17279e-05	25	0	0	1	0	1	0	0	0	0	0	0	0	0	0
denovo30467	Proteobacteria	Alphaproteobacteria	Rhodospirillales	I-10	unclassified	27	3.17279e-05	0	0	0	1	0	0	2	4	5	10	2	1	1	1	0
denovo39290	Proteobacteria	Gammaproteobacteria	Xanthomonadales	unclassified	unclassified	27	3.17279e-05	2	3	0	2	0	0	3	5	3	6	2	0	1	0	0
denovo7338	Firmicutes	Bacilli	Bacillales	Staphylococcaceae	Staphylococcus	27	3.17279e-05	5	3	1	0	0	0	2	0	0	0	6	0	0	1	9
denovo32893	Chlamydiae	Chlamydiae	Chlamydiales	Simkaniaceae	Chlamydiales bacterium NS16	27	3.17279e-05	4	3	1	3	0	1	0	0	0	0	1	0	2	0	12
denovo38316	Bacteroidetes	Sphingobacteriia	Sphingobacteriales	Chitinophagaceae	Chitinophaga	27	3.17279e-05	0	4	8	1	0	2	3	0	3	0	1	0	2	1	2
denovo19117	Actinobacteria	Rubrobacteria	Rubrobacterales	Rubrobacteriaceae	Rubrobacter	27	3.17279e-05	1	2	9	4	0	1	0	0	0	0	0	2	7	1	0
denovo28193	Actinobacteria	Actinobacteria	Micrococcales	Microbacteriaceae	unclassified	27	3.17279e-05	12	1	0	1	0	2	0	0	0	0	3	0	5	0	3
denovo14286	Proteobacteria	Betaproteobacteria	Burkholderiales	Comamonadaceae	unclassified	26	3.05528e-05	0	0	0	0	3	0	2	1	0	1	0	3	3	6	7
denovo16130	Proteobacteria	Alphaproteobacteria	Rickettsiales	Rickettsiaceae	unclassified	26	3.05528e-05	0	0	0	0	0	0	0	0	0	0	0	0	0	4	22
denovo18265	Proteobacteria	Alphaproteobacteria	Rhodobacterales	Rhodobacteraceae	Rubellimicrobium	26	3.05528e-05	26	0	0	0	0	0	0	0	0	0	0	0	0	0	0
denovo2515	Proteobacteria	Betaproteobacteria	Burkholderiales	Comamonadaceae	Acidovorax	26	3.05528e-05	0	1	0	1	5	2	3	0	6	0	0	2	6	0	0
denovo2541	Proteobacteria	Gammaproteobacteria	Cellvibrionales	Halieaceae	OM60(NOR5) clade	26	3.05528e-05	0	0	5	1	0	0	0	0	0	0	1	3	2	0	14
denovo28901	Proteobacteria	Alphaproteobacteria	Caulobacterales	Hyphomonadaceae	Hyphomonas	26	3.05528e-05	0	0	1	0	2	0	1	0	5	3	5	6	1	0	2
denovo34201	Proteobacteria	Alphaproteobacteria	Rhizobiales	alphaI cluster	unclassified	26	3.05528e-05	3	0	1	0	8	5	0	0	0	0	2	0	2	1	4
denovo4041	Proteobacteria	Gammaproteobacteria	Legionellales	Coxiellaceae	Coxiella	26	3.05528e-05	0	0	0	4	0	0	1	3	8	3	7	0	0	0	0
denovo4317	Proteobacteria	Betaproteobacteria	Burkholderiales	Comamonadaceae	Azohydromonas	26	3.05528e-05	0	0	1	0	0	1	1	3	0	1	0	17	0	1	1
denovo11801	Bacteroidetes	Sphingobacteriia	Sphingobacteriales	env.OPS 17	unclassified	26	3.05528e-05	17	7	0	1	0	0	0	0	1	0	0	0	0	0	0
denovo25021	Bacteroidetes	Sphingobacteriia	Sphingobacteriales	Saprospiraceae	unclassified	26	3.05528e-05	0	0	0	0	0	2	0	2	0	0	4	3	3	7	5
denovo31810	Bacteroidetes	Sphingobacteriia	Sphingobacteriales	Chitinophagaceae	Terrimonas	26	3.05528e-05	0	0	0	1	0	0	0	6	12	4	3	0	0	0	0
denovo35515	Acidobacteria	Blastocatellia	Blastocatellales	Blastocatellaceae (Subgroup 4)	Blastocatella	26	3.05528e-05	7	0	0	0	0	3	0	0	0	0	1	0	8	5	2
denovo27919	Proteobacteria	Gammaproteobacteria	Thiotrichales	Thiotrichaceae	Beggiatoa	25	2.93777e-05	0	2	0	0	0	19	2	1	0	0	0	0	0	0	1
denovo42559	Proteobacteria	Gammaproteobacteria	Methylococcales	Methylococcaceae	Methylomonas	25	2.93777e-05	22	2	0	0	0	0	1	0	0	0	0	0	0	0	0
denovo4623	Proteobacteria	Gammaproteobacteria	Vibrionales	Vibrionaceae	unclassified	25	2.93777e-05	0	0	1	17	7	0	0	0	0	0	0	0	0	0	0
denovo36129	Firmicutes	Erysipelotrichia	Erysipelotrichales	Erysipelotrichaceae	unclassified	25	2.93777e-05	0	0	3	0	8	0	0	0	1	0	1	0	1	11	0
denovo43811	Cyanobacteria	Cyanobacteria	SubsectionI	FamilyI	Microcystis	25	2.93777e-05	1	1	0	5	7	3	1	1	1	1	1	0	3	0	0
denovo22767	Bacteroidetes	Sphingobacteriia	Sphingobacteriales	env.OPS 17	unclassified	25	2.93777e-05	7	5	4	0	0	2	4	0	0	0	0	1	0	0	2
denovo37410	Actinobacteria	Actinobacteria	Micrococcales	Micrococcaceae	Arthrobacter	25	2.93777e-05	0	0	0	0	0	1	0	0	1	1	2	0	1	12	7
denovo17236	Acidobacteria	Solibacteres	Solibacterales	Solibacteraceae (Subgroup 3)	Paludibaculum	25	2.93777e-05	0	0	5	0	0	0	0	0	0	5	1	0	9	0	5
denovo1061	Proteobacteria	Alphaproteobacteria	Rhizobiales	Hyphomicrobiaceae	Devosia	24	2.82025e-05	1	0	0	0	0	0	0	0	0	0	2	0	13	0	8
denovo14843	Proteobacteria	Alphaproteobacteria	Rhodobacterales	Rhodobacteraceae	unclassified	24	2.82025e-05	0	0	1	4	2	2	7	1	2	2	1	0	0	1	1
denovo17533	Proteobacteria	Alphaproteobacteria	Sphingomonadales	Erythrobacteraceae	Altererythrobacter	24	2.82025e-05	11	0	0	0	0	0	0	0	0	0	1	0	1	0	11
denovo18499	Proteobacteria	Alphaproteobacteria	Sphingomonadales	Sphingomonadaceae	unclassified	24	2.82025e-05	0	1	0	3	0	10	0	1	2	1	1	0	0	1	4
denovo19393	Proteobacteria	Deltaproteobacteria	Myxococcales	Blfdi19	unclassified	24	2.82025e-05	13	0	0	0	0	4	1	0	2	2	0	0	2	0	0
denovo19865	Proteobacteria	Alphaproteobacteria	Sphingomonadales	Sphingomonadaceae	Sphingomonas	24	2.82025e-05	0	0	0	0	0	1	0	0	0	0	0	0	1	18	4
denovo22531	Proteobacteria	Deltaproteobacteria	Oligoflexales	Oligoflexaceae	unclassified	24	2.82025e-05	0	0	0	0	0	0	0	0	1	0	17	5	0	1	0
denovo24891	Proteobacteria	Betaproteobacteria	Burkholderiales	Comamonadaceae	Rhodoferax	24	2.82025e-05	8	5	0	1	0	1	0	0	0	0	5	2	1	1	0
denovo35509	Proteobacteria	Alphaproteobacteria	Rhodospirillales	Acetobacteraceae	Roseomonas	24	2.82025e-05	2	1	1	2	2	3	2	1	4	0	0	3	2	1	0
denovo3668	Proteobacteria	Alphaproteobacteria	Rhodospirillales	Acetobacteraceae	Roseomonas	24	2.82025e-05	0	2	2	0	0	1	0	0	0	0	0	0	0	8	11
denovo42106	Proteobacteria	Betaproteobacteria	Burkholderiales	Comamonadaceae	unclassified	24	2.82025e-05	0	0	0	0	1	1	0	1	0	2	3	0	5	8	3
denovo43991	Proteobacteria	Gammaproteobacteria	Chromatiales	Chromatiaceae	Rheinheimera	24	2.82025e-05	0	9	14	0	0	1	0	0	0	0	0	0	0	0	0
denovo39925	Ignavibacteriae	Ignavibacteria	Ignavibacteriales	BSV26	unclassified	24	2.82025e-05	15	1	0	0	0	0	0	0	0	3	0	0	0	3	2
denovo25494	Chloroflexi	Anaerolineae	Anaerolineales	Anaerolineaceae	unclassified	24	2.82025e-05	9	4	4	0	0	1	2	0	0	0	0	0	0	0	4
denovo17576	Bacteroidetes	Sphingobacteriia	Sphingobacteriales	NS11-12 marine group	unclassified	24	2.82025e-05	0	0	0	1	0	0	0	0	0	0	0	1	4	6	12
denovo30147	Bacteroidetes	Sphingobacteriia	Sphingobacteriales	Chitinophagaceae	Dinghuibacter	24	2.82025e-05	0	6	0	2	2	5	0	1	1	0	2	0	2	0	3
denovo43820	Bacteroidetes	Sphingobacteriia	Sphingobacteriales	Saprospiraceae	unclassified	24	2.82025e-05	0	0	0	1	0	0	1	0	3	11	5	1	0	0	2
denovo15140	Actinobacteria	Actinobacteria	Frankiales	Sporichthyaceae	unclassified	24	2.82025e-05	0	0	0	0	0	2	4	7	1	2	3	2	0	0	3
denovo8958	Actinobacteria	Actinobacteria	Frankiales	unclassified	unclassified	24	2.82025e-05	8	2	0	0	0	1	0	0	0	0	1	2	8	0	2
denovo1804	Verrucomicrobia	OPB35 soil group	unclassified	unclassified	unclassified	23	2.70274e-05	13	8	0	0	0	2	0	0	0	0	0	0	0	0	0
denovo13797	Proteobacteria	Gammaproteobacteria	Xanthomonadales	unclassified	unclassified	23	2.70274e-05	1	2	2	2	2	0	1	4	5	0	1	0	1	1	1
denovo147	Proteobacteria	Alphaproteobacteria	Sphingomonadales	Sphingomonadaceae	Sphingomonas	23	2.70274e-05	0	0	17	0	0	4	0	0	0	0	1	0	1	0	0
denovo15252	Proteobacteria	Betaproteobacteria	Burkholderiales	Comamonadaceae	Limnohabitans	23	2.70274e-05	2	1	6	0	1	6	1	0	0	0	3	1	1	1	0
denovo2145	Proteobacteria	Betaproteobacteria	Hydrogenophilales	Hydrogenophilaceae	unclassified	23	2.70274e-05	6	0	0	2	0	8	3	0	0	0	0	0	0	0	4
denovo28328	Proteobacteria	Betaproteobacteria	Burkholderiales	Comamonadaceae	unclassified	23	2.70274e-05	0	0	1	0	1	12	1	0	0	0	1	0	1	1	5
denovo29236	Proteobacteria	Deltaproteobacteria	Myxococcales	P3OB-42	unclassified	23	2.70274e-05	0	0	0	0	0	0	0	0	0	0	0	2	4	6	11
denovo32029	Proteobacteria	Gammaproteobacteria	Xanthomonadales	Xanthomonadaceae	Arenimonas	23	2.70274e-05	1	5	1	2	0	1	0	3	2	0	1	0	2	3	2
denovo34767	Proteobacteria	Gammaproteobacteria	Methylococcales	pLW-20	unclassified	23	2.70274e-05	5	2	0	0	1	13	2	0	0	0	0	0	0	0	0
denovo37235	Proteobacteria	Gammaproteobacteria	Cellvibrionales	Spongiibacteraceae	BD1-7 clade	23	2.70274e-05	1	5	4	1	0	3	3	0	1	1	3	0	0	0	1
denovo37617	Proteobacteria	Alphaproteobacteria	Rhizobiales	Methylocystaceae	Methylocystis	23	2.70274e-05	5	1	0	2	1	4	0	1	3	1	4	0	0	1	0
denovo43018	Proteobacteria	Gammaproteobacteria	Xanthomonadales	unclassified	unclassified	23	2.70274e-05	2	1	1	2	0	1	2	1	2	6	1	1	1	2	0
denovo44831	Proteobacteria	Betaproteobacteria	Rhodocyclales	Rhodocyclaceae	Ferribacterium	23	2.70274e-05	14	1	0	0	0	0	0	1	4	1	0	0	2	0	0
denovo493	Proteobacteria	Gammaproteobacteria	Xanthomonadales	Xanthomonadaceae	unclassified	23	2.70274e-05	0	2	2	2	2	4	2	0	2	1	2	2	0	2	0
denovo28779	Cyanobacteria	Cyanobacteria	SubsectionI	FamilyI	Microcystis	23	2.70274e-05	1	0	2	1	1	0	3	3	1	3	2	2	2	0	2
denovo40696	Cyanobacteria	Cyanobacteria	SubsectionIII	FamilyI	unclassified	23	2.70274e-05	0	0	0	0	0	1	0	1	0	2	18	0	1	0	0
denovo9069	Cyanobacteria	Cyanobacteria	SubsectionIV	FamilyI	unclassified	23	2.70274e-05	0	0	0	0	0	0	0	0	0	0	0	1	1	9	12
denovo15749	Bacteroidetes	Sphingobacteriia	Sphingobacteriales	Sphingobacteriaceae	Arcticibacter	23	2.70274e-05	0	0	0	0	0	0	0	0	0	0	0	0	0	0	23
denovo18529	Bacteroidetes	Bacteroidetes vadinHA17	unclassified	unclassified	unclassified	23	2.70274e-05	5	5	0	0	0	7	4	1	0	0	0	1	0	0	0
denovo35083	Bacteroidetes	Cytophagia	Cytophagales	Cytophagaceae	Hymenobacter	23	2.70274e-05	0	0	0	0	0	0	0	0	0	0	0	0	3	16	4
denovo41983	Bacteroidetes	Sphingobacteriia	Sphingobacteriales	Chitinophagaceae	unclassified	23	2.70274e-05	0	2	1	1	0	1	3	2	8	3	0	1	1	0	0
denovo40118	Actinobacteria	Actinobacteria	PeM15	unclassified	unclassified	23	2.70274e-05	0	0	0	0	0	1	0	0	1	9	4	1	2	3	2
denovo11683	Verrucomicrobia	Spartobacteria	Chthoniobacterales	LD29	unclassified	22	2.58523e-05	0	0	0	0	0	0	0	0	0	0	0	3	11	8	0
denovo13813	Proteobacteria	Betaproteobacteria	Burkholderiales	Comamonadaceae	unclassified	22	2.58523e-05	0	0	0	0	0	2	0	2	1	2	1	2	6	0	6
denovo15296	Proteobacteria	Alphaproteobacteria	Rhodobacterales	Rhodobacteraceae	Rhodobacter	22	2.58523e-05	0	0	4	1	0	0	8	2	0	2	1	2	0	1	1
denovo22012	Proteobacteria	Deltaproteobacteria	SAR324 clade(Marine group B)	unclassified	unclassified	22	2.58523e-05	0	0	0	0	0	0	0	0	2	3	14	1	0	0	2
denovo31215	Proteobacteria	Gammaproteobacteria	Oceanospirillales	Halomonadaceae	Halomonas	22	2.58523e-05	0	8	3	0	0	1	3	1	1	0	3	0	2	0	0
denovo31709	Proteobacteria	Alphaproteobacteria	Rhizobiales	Bradyrhizobiaceae	unclassified	22	2.58523e-05	12	4	2	0	1	0	0	2	1	0	0	0	0	0	0
denovo37914	Proteobacteria	Alphaproteobacteria	Rhodospirillales	Acetobacteraceae	Roseomonas	22	2.58523e-05	0	2	0	1	0	2	4	2	2	4	1	1	3	0	0
denovo39043	Proteobacteria	Alphaproteobacteria	Rhodospirillales	Acetobacteraceae	Roseomonas	22	2.58523e-05	0	1	1	1	2	0	5	5	1	3	1	2	0	0	0
denovo41845	Proteobacteria	Deltaproteobacteria	Myxococcales	Haliangiaceae	Haliangium	22	2.58523e-05	1	4	2	1	0	1	0	0	0	0	0	0	13	0	0
denovo4208	Proteobacteria	Alphaproteobacteria	Sphingomonadales	Sphingomonadaceae	Sphingomonas	22	2.58523e-05	1	0	2	2	0	3	0	4	4	2	0	0	0	2	2
denovo45733	Deinococcus-Thermus	Deinococci	Deinococcales	Deinococcaceae	Deinococcus	22	2.58523e-05	0	0	1	0	11	0	2	0	0	0	0	0	0	4	4
denovo37200	Cyanobacteria	Cyanobacteria	SubsectionI	FamilyI	Microcystis	22	2.58523e-05	1	1	2	3	1	2	0	4	1	2	1	1	1	1	1
denovo44129	Cyanobacteria	Cyanobacteria	SubsectionI	FamilyI	Microcystis	22	2.58523e-05	0	1	1	3	2	3	0	2	0	4	1	3	1	1	0
denovo11312	Bacteroidetes	Sphingobacteriia	Sphingobacteriales	Chitinophagaceae	unclassified	22	2.58523e-05	8	0	0	4	0	0	1	0	1	4	0	1	0	0	3
denovo41731	Bacteroidetes	Sphingobacteriia	Sphingobacteriales	KD3-93	unclassified	22	2.58523e-05	0	4	0	0	0	0	8	4	3	1	2	0	0	0	0
denovo45381	Actinobacteria	Actinobacteria	Frankiales	unclassified	unclassified	22	2.58523e-05	0	4	3	0	0	0	0	0	1	0	0	1	5	0	8
denovo18571	AC1	unclassified	unclassified	unclassified	unclassified	22	2.58523e-05	2	6	4	0	0	5	0	2	0	0	0	0	0	0	3
denovo12689	Proteobacteria	Alphaproteobacteria	Sphingomonadales	Sphingomonadaceae	Sphingopyxis	21	2.46772e-05	0	0	0	5	0	12	0	0	1	1	0	0	2	0	0
denovo14650	Proteobacteria	Betaproteobacteria	unclassified	unclassified	unclassified	21	2.46772e-05	6	7	0	0	1	0	0	1	0	0	0	2	0	1	3
denovo27054	Proteobacteria	Alphaproteobacteria	Rhodospirillales	Acetobacteraceae	Roseomonas	21	2.46772e-05	4	7	3	0	1	1	1	0	0	1	0	1	0	1	1
denovo30158	Proteobacteria	Gammaproteobacteria	Acidiferrobacterales	Acidiferrobacteraceae	Sulfurifustis	21	2.46772e-05	1	4	5	0	0	2	0	5	0	0	2	0	0	0	2
denovo32298	Proteobacteria	Gammaproteobacteria	Xanthomonadales	Xanthomonadaceae	Lysobacter	21	2.46772e-05	0	0	0	3	0	3	0	0	4	4	0	1	4	0	2
denovo36402	Proteobacteria	Gammaproteobacteria	Thiotrichales	Thiotrichaceae	unclassified	21	2.46772e-05	0	1	1	0	4	0	5	3	2	0	1	0	1	0	3
denovo38660	Proteobacteria	Gammaproteobacteria	Legionellales	Legionellaceae	unclassified	21	2.46772e-05	0	0	1	0	0	20	0	0	0	0	0	0	0	0	0
denovo870	Proteobacteria	Alphaproteobacteria	Rickettsiales	Rickettsiaceae	unclassified	21	2.46772e-05	0	1	1	1	0	0	0	0	6	3	0	0	7	2	0
denovo2508	Deinococcus-Thermus	Deinococci	Deinococcales	Deinococcaceae	Deinococcus	21	2.46772e-05	0	0	0	0	0	1	1	7	0	0	0	0	7	3	2
denovo15536	Cyanobacteria	Cyanobacteria	SubsectionI	FamilyI	unclassified	21	2.46772e-05	0	0	0	0	0	1	0	0	2	3	0	10	3	1	1
denovo23449	Cyanobacteria	Cyanobacteria	SubsectionIV	FamilyI	unclassified	21	2.46772e-05	0	2	0	0	1	2	0	1	0	0	1	4	1	5	4
denovo29050	Cyanobacteria	Cyanobacteria	SubsectionI	FamilyI	Microcystis	21	2.46772e-05	2	5	1	0	0	3	1	5	3	0	0	0	1	0	0
denovo34957	Cyanobacteria	Cyanobacteria	SubsectionI	FamilyI	unclassified	21	2.46772e-05	5	0	0	0	0	0	0	0	1	5	5	0	3	1	1
denovo9156	Chlorobi	Chlorobia	Chlorobiales	Chlorobiaceae	Chlorobaculum	21	2.46772e-05	7	7	2	0	0	5	0	0	0	0	0	0	0	0	0
denovo28101	Bacteroidetes	Cytophagia	Cytophagales	Cytophagaceae	Dyadobacter	21	2.46772e-05	10	0	0	0	0	7	0	0	0	0	2	0	0	0	2
denovo28223	Bacteroidetes	Bacteroidia	Bacteroidales	Marinilabiaceae	[Cytophaga] xylanolytica group	21	2.46772e-05	1	0	0	0	0	0	1	0	1	0	1	0	4	0	13
denovo29642	Bacteroidetes	Cytophagia	Cytophagales	Cyclobacteriaceae	Algoriphagus	21	2.46772e-05	0	0	7	1	1	0	0	2	1	2	0	0	0	3	4
denovo39038	Bacteroidetes	Bacteroidia	Bacteroidia Incertae Sedis	Draconibacteriaceae	unclassified	21	2.46772e-05	0	1	0	0	0	3	0	2	1	0	0	0	8	0	6
denovo44283	Bacteroidetes	Sphingobacteriia	Sphingobacteriales	Chitinophagaceae	Lacibacter	21	2.46772e-05	0	0	0	0	5	0	1	0	3	4	5	0	3	0	0
denovo28641	Actinobacteria	Acidimicrobiia	Acidimicrobiales	Acidimicrobiaceae	CL500-29 marine group	21	2.46772e-05	8	1	0	0	0	5	0	1	0	0	2	0	0	0	4
denovo10453	Verrucomicrobia	OPB35 soil group	unclassified	unclassified	unclassified	20	2.35021e-05	0	0	0	0	0	1	0	0	3	1	0	0	6	1	8
denovo1774	Verrucomicrobia	Spartobacteria	Chthoniobacterales	Chthoniobacteraceae	Chthoniobacter	20	2.35021e-05	0	0	0	0	0	8	1	2	0	0	5	1	0	0	3
denovo18202	Verrucomicrobia	Verrucomicrobiae	Verrucomicrobiales	Verrucomicrobiaceae	unclassified	20	2.35021e-05	0	4	0	0	5	3	4	1	1	0	1	0	0	1	0
denovo31933	Verrucomicrobia	OPB35 soil group	unclassified	unclassified	unclassified	20	2.35021e-05	8	6	0	1	0	3	2	0	0	0	0	0	0	0	0
denovo40507	Verrucomicrobia	Opitutae	Opitutae vadinHA64	unclassified	unclassified	20	2.35021e-05	2	1	1	0	3	2	2	3	0	0	1	0	1	1	3
denovo32168	Spirochaetae	Spirochaetes	Spirochaetales	Spirochaetaceae	unclassified	20	2.35021e-05	17	3	0	0	0	0	0	0	0	0	0	0	0	0	0
denovo15143	Proteobacteria	Betaproteobacteria	SC-I-84	unclassified	unclassified	20	2.35021e-05	1	2	0	0	0	0	0	0	0	1	0	0	3	2	11
denovo15152	Proteobacteria	Alphaproteobacteria	Rickettsiales	LWSR-14	unclassified	20	2.35021e-05	0	0	0	0	0	0	0	0	0	0	0	0	0	10	10
denovo15367	Proteobacteria	Gammaproteobacteria	Xanthomonadales	Xanthomonadaceae	Lysobacter	20	2.35021e-05	0	2	0	0	2	3	0	0	0	0	3	0	6	0	4
denovo19595	Proteobacteria	Alphaproteobacteria	Sphingomonadales	Sphingomonadaceae	Novosphingobium	20	2.35021e-05	0	0	0	0	0	4	0	3	1	0	6	0	2	4	0
denovo24301	Proteobacteria	Alphaproteobacteria	Rhizobiales	Rhizobiaceae	Rhizobium	20	2.35021e-05	0	0	0	0	0	0	0	2	0	0	0	0	3	0	15
denovo26308	Proteobacteria	Gammaproteobacteria	Methylococcales	Methylococcaceae	Candidatus Methylospira	20	2.35021e-05	10	5	0	0	0	0	1	0	0	0	0	2	0	0	2
denovo29089	Proteobacteria	Alphaproteobacteria	Sphingomonadales	Sphingomonadaceae	Sphingomonas	20	2.35021e-05	0	0	0	0	0	2	0	0	1	0	0	2	6	6	3
denovo30556	Proteobacteria	Betaproteobacteria	Methylophilales	Methylophilaceae	Methylotenera	20	2.35021e-05	4	0	2	0	0	2	5	1	1	0	0	0	0	0	5
denovo35283	Proteobacteria	Deltaproteobacteria	Myxococcales	Blfdi19	unclassified	20	2.35021e-05	5	12	0	0	2	1	0	0	0	0	0	0	0	0	0
denovo3571	Proteobacteria	Betaproteobacteria	Burkholderiales	Comamonadaceae	Limnohabitans	20	2.35021e-05	0	2	1	0	0	3	3	1	0	1	3	1	2	0	3
denovo38791	Proteobacteria	Alphaproteobacteria	Rhodospirillales	Acetobacteraceae	Roseomonas	20	2.35021e-05	2	0	2	0	0	0	3	1	1	3	2	5	0	0	1
denovo6518	Proteobacteria	Gammaproteobacteria	Methylococcales	Methylococcaceae	Methylocaldum	20	2.35021e-05	3	5	1	0	0	2	0	1	0	0	0	0	0	1	7
denovo2883	Chloroflexi	Anaerolineae	Anaerolineales	Anaerolineaceae	unclassified	20	2.35021e-05	0	7	1	0	3	4	3	0	0	0	0	0	0	0	2
denovo40169	Chloroflexi	SBR2076	unclassified	unclassified	unclassified	20	2.35021e-05	20	0	0	0	0	0	0	0	0	0	0	0	0	0	0
denovo13143	Bacteroidetes	Sphingobacteriia	Sphingobacteriales	PHOS-HE51	unclassified	20	2.35021e-05	0	0	2	2	2	0	5	7	1	1	0	0	0	0	0
denovo27014	Bacteroidetes	Flavobacteriia	Flavobacteriales	Cryomorphaceae	Fluviicola	20	2.35021e-05	0	1	2	0	0	1	3	4	2	1	3	0	0	0	3
denovo27413	Bacteroidetes	Sphingobacteriia	Sphingobacteriales	env.OPS 17	unclassified	20	2.35021e-05	13	6	1	0	0	0	0	0	0	0	0	0	0	0	0
denovo38640	Bacteroidetes	Sphingobacteriia	Sphingobacteriales	env.OPS 17	unclassified	20	2.35021e-05	11	4	3	1	0	0	0	0	1	0	0	0	0	0	0
denovo43716	Bacteroidetes	Sphingobacteriia	Sphingobacteriales	unclassified	unclassified	20	2.35021e-05	0	0	2	0	0	5	1	6	2	2	2	0	0	0	0
denovo45783	Bacteroidetes	Sphingobacteriia	Sphingobacteriales	Saprospiraceae	unclassified	20	2.35021e-05	0	9	4	0	0	7	0	0	0	0	0	0	0	0	0
denovo6269	Bacteroidetes	Cytophagia	Cytophagales	Cytophagaceae	Hymenobacter	20	2.35021e-05	7	0	0	0	0	0	0	0	0	0	0	0	7	5	1
denovo7742	Bacteroidetes	Cytophagia	Cytophagales	Cytophagaceae	Spirosoma	20	2.35021e-05	0	0	0	0	0	4	0	0	0	0	0	0	0	16	0
denovo20082	Actinobacteria	Actinobacteria	Micrococcales	Intrasporangiaceae	Janibacter	20	2.35021e-05	0	1	5	0	4	1	1	0	0	2	0	0	3	0	3
denovo25150	Verrucomicrobia	Opitutae	Opitutales	Opitutaceae	Opitutus	19	2.2327e-05	0	2	7	0	0	1	1	4	0	3	0	0	1	0	0
denovo30985	TM6 (Dependentiae)	unclassified	unclassified	unclassified	unclassified	19	2.2327e-05	0	0	0	19	0	0	0	0	0	0	0	0	0	0	0
denovo18498	Proteobacteria	Gammaproteobacteria	Xanthomonadales	unclassified	unclassified	19	2.2327e-05	1	4	1	2	1	1	0	1	1	2	1	0	0	3	1
denovo2026	Proteobacteria	Betaproteobacteria	Burkholderiales	Comamonadaceae	unclassified	19	2.2327e-05	0	0	0	0	0	2	0	5	0	0	0	6	2	2	2
denovo24616	Proteobacteria	Betaproteobacteria	Burkholderiales	Comamonadaceae	Acidovorax	19	2.2327e-05	1	0	7	0	0	5	2	1	0	0	0	1	1	0	1
denovo34095	Proteobacteria	Alphaproteobacteria	Alphaproteobacteria Incertae Sedis	unclassified	unclassified	19	2.2327e-05	0	0	0	0	0	18	0	0	0	0	1	0	0	0	0
denovo37990	Proteobacteria	Alphaproteobacteria	Rhizobiales	Methylobacteriaceae	Methylobacterium	19	2.2327e-05	0	0	0	0	3	1	0	0	0	2	5	1	2	0	5
denovo38817	Proteobacteria	Alphaproteobacteria	Rhodospirillales	Acetobacteraceae	Roseomonas	19	2.2327e-05	0	0	2	3	2	1	1	3	0	2	1	0	2	0	2
denovo43466	Proteobacteria	Alphaproteobacteria	Rhizobiales	MNG7	unclassified	19	2.2327e-05	2	2	0	4	1	0	1	0	1	1	0	2	1	3	1
denovo44063	Proteobacteria	Gammaproteobacteria	Xanthomonadales	unclassified	unclassified	19	2.2327e-05	0	0	0	0	0	0	0	0	0	0	2	1	5	6	5
denovo6712	Proteobacteria	Gammaproteobacteria	Methylococcales	pLW-20	unclassified	19	2.2327e-05	6	0	0	0	0	10	3	0	0	0	0	0	0	0	0
denovo6872	Proteobacteria	Alphaproteobacteria	Rhizobiales	Hyphomicrobiaceae	Devosia	19	2.2327e-05	0	2	1	0	0	0	0	0	0	0	1	0	0	2	13
denovo7595	Proteobacteria	Gammaproteobacteria	Xanthomonadales	Xanthomonadaceae	Arenimonas	19	2.2327e-05	0	3	3	3	2	0	2	0	5	0	0	0	1	0	0
denovo9047	Proteobacteria	Alphaproteobacteria	Rhodospirillales	Acetobacteraceae	Roseomonas	19	2.2327e-05	7	0	0	0	0	0	0	0	0	0	5	0	1	2	4
denovo29239	Firmicutes	Bacilli	Lactobacillales	Carnobacteriaceae	Atopostipes	19	2.2327e-05	0	1	0	0	0	0	5	3	0	0	0	0	4	0	6
denovo23830	Cyanobacteria	Cyanobacteria	SubsectionI	FamilyI	Microcystis	19	2.2327e-05	0	0	1	2	2	1	0	3	1	3	0	2	2	2	0
denovo45554	Cyanobacteria	Cyanobacteria	SubsectionI	FamilyI	Prochlorococcus	19	2.2327e-05	3	2	0	0	0	0	0	0	0	0	1	5	2	3	3
denovo15797	Chlorobi	Chlorobia	Chlorobiales	OPB56	unclassified	19	2.2327e-05	1	5	2	1	1	3	0	0	0	1	0	0	2	0	3
denovo16146	Bacteroidetes	Flavobacteriia	Flavobacteriales	Flavobacteriaceae	Flavobacterium	19	2.2327e-05	0	0	0	0	0	0	0	0	0	0	0	0	0	14	5
denovo34340	Bacteroidetes	Sphingobacteriia	Sphingobacteriales	unclassified	unclassified	19	2.2327e-05	0	15	0	1	0	1	0	0	0	0	2	0	0	0	0
denovo41231	Bacteroidetes	Sphingobacteriia	Sphingobacteriales	Lentimicrobiaceae	unclassified	19	2.2327e-05	9	3	4	0	0	0	2	1	0	0	0	0	0	0	0
denovo41278	Bacteroidetes	Flavobacteriia	Flavobacteriales	Flavobacteriaceae	Flavobacterium	19	2.2327e-05	0	0	0	4	0	9	0	1	2	2	0	0	0	0	1
denovo5863	Bacteroidetes	Bacteroidia	Bacteroidia Incertae Sedis	Draconibacteriaceae	unclassified	19	2.2327e-05	3	4	0	0	1	7	2	0	0	0	0	0	0	0	2
denovo33144	Actinobacteria	Actinobacteria	Frankiales	Geodermatophilaceae	Geodermatophilus	19	2.2327e-05	5	0	1	0	0	0	0	0	0	0	3	0	4	2	4
denovo36333	Actinobacteria	Actinobacteria	Corynebacteriales	Corynebacteriaceae	Corynebacterium	19	2.2327e-05	0	0	0	0	0	0	0	0	0	0	0	0	1	0	18
denovo10279	Proteobacteria	Betaproteobacteria	Neisseriales	Neisseriaceae	unclassified	18	2.11519e-05	0	0	0	0	0	0	0	0	0	0	0	1	2	4	11
denovo11840	Proteobacteria	Betaproteobacteria	Burkholderiales	Comamonadaceae	unclassified	18	2.11519e-05	0	0	0	0	0	0	0	1	0	0	3	14	0	0	0
denovo15233	Proteobacteria	Gammaproteobacteria	Methylococcales	unclassified	unclassified	18	2.11519e-05	7	0	0	0	0	3	2	0	3	0	2	0	0	0	1
denovo1584	Proteobacteria	Alphaproteobacteria	Caulobacterales	Hyphomonadaceae	Hirschia	18	2.11519e-05	0	1	2	9	1	1	0	1	1	1	0	0	0	1	0
denovo22195	Proteobacteria	Betaproteobacteria	Hydrogenophilales	Hydrogenophilaceae	unclassified	18	2.11519e-05	0	1	1	0	0	7	0	0	0	0	0	0	4	0	5
denovo22500	Proteobacteria	Gammaproteobacteria	Pseudomonadales	Pseudomonadaceae	Pseudomonas	18	2.11519e-05	5	0	0	0	3	0	0	0	1	0	9	0	0	0	0
denovo23768	Proteobacteria	Betaproteobacteria	Rhodocyclales	Rhodocyclaceae	unclassified	18	2.11519e-05	1	3	4	0	0	2	1	1	1	3	0	1	0	0	1
denovo38027	Proteobacteria	Alphaproteobacteria	Rhodospirillales	Acetobacteraceae	Roseomonas	18	2.11519e-05	0	3	1	1	0	0	0	0	3	1	0	0	1	7	1
denovo43276	Proteobacteria	Epsilonproteobacteria	Campylobacterales	Helicobacteraceae	Sulfuricurvum	18	2.11519e-05	13	5	0	0	0	0	0	0	0	0	0	0	0	0	0
denovo44883	Proteobacteria	Alphaproteobacteria	Rhodospirillales	Rhodospirillaceae	unclassified	18	2.11519e-05	1	0	0	3	0	0	2	5	4	1	1	0	1	0	0
denovo7112	Proteobacteria	Alphaproteobacteria	Rhizobiales	Hyphomicrobiaceae	Hyphomicrobium	18	2.11519e-05	0	3	1	0	0	0	0	2	3	2	0	0	5	0	2
denovo11504	Firmicutes	Erysipelotrichia	Erysipelotrichales	Erysipelotrichaceae	Erysipelothrix	18	2.11519e-05	6	6	0	0	0	0	0	0	0	0	0	0	0	0	6
denovo20572	Firmicutes	Erysipelotrichia	Erysipelotrichales	Erysipelotrichaceae	Erysipelotrichaceae UCG-004	18	2.11519e-05	0	1	0	0	0	2	0	0	1	0	1	7	1	0	5
denovo11902	Bacteroidetes	Cytophagia	Cytophagales	Cytophagaceae	Cytophaga	18	2.11519e-05	0	0	0	0	0	0	2	9	6	0	1	0	0	0	0
denovo18800	Acidobacteria	Holophagae	Holophagales	Holophagaceae	unclassified	18	2.11519e-05	10	2	0	0	0	2	0	0	0	0	0	0	0	0	4
denovo35537	Verrucomicrobia	Spartobacteria	Chthoniobacterales	Chthoniobacteraceae	Chthoniobacter	17	1.99768e-05	2	3	2	0	0	0	0	1	2	2	0	0	4	1	0
denovo41449	Verrucomicrobia	Verrucomicrobiae	Verrucomicrobiales	Verrucomicrobiaceae	unclassified	17	1.99768e-05	0	0	0	0	0	0	0	0	0	0	0	0	3	5	9
denovo12318	Proteobacteria	Alphaproteobacteria	Rhizobiales	Methylobacteriaceae	Methylobacterium	17	1.99768e-05	9	0	2	0	0	0	0	0	0	0	0	0	1	4	1
denovo15811	Proteobacteria	Epsilonproteobacteria	Campylobacterales	Helicobacteraceae	Sulfurimonas	17	1.99768e-05	15	2	0	0	0	0	0	0	0	0	0	0	0	0	0
denovo16819	Proteobacteria	Alphaproteobacteria	Rhodospirillales	Acetobacteraceae	Acidiphilium	17	1.99768e-05	2	1	0	4	1	1	5	0	0	0	0	2	0	0	1
denovo18507	Proteobacteria	Gammaproteobacteria	Methylococcales	Methylococcaceae	Methylomicrobium	17	1.99768e-05	0	1	3	0	1	4	6	1	0	0	0	0	0	0	1
denovo19933	Proteobacteria	Gammaproteobacteria	Cellvibrionales	Spongiibacteraceae	BD1-7 clade	17	1.99768e-05	0	6	3	4	0	0	0	1	2	1	0	0	0	0	0
denovo30217	Proteobacteria	Gammaproteobacteria	Gammaproteobacteria Incertae Sedis	Unknown Family	Sedimenticola	17	1.99768e-05	0	0	0	0	0	15	2	0	0	0	0	0	0	0	0
denovo31108	Proteobacteria	Betaproteobacteria	Burkholderiales	Comamonadaceae	unclassified	17	1.99768e-05	0	5	0	0	1	4	0	0	1	0	0	1	0	2	3
denovo33251	Proteobacteria	Gammaproteobacteria	Methylococcales	Methylococcaceae	Methylovulum	17	1.99768e-05	16	1	0	0	0	0	0	0	0	0	0	0	0	0	0
denovo33785	Proteobacteria	Alphaproteobacteria	Rhodospirillales	Acetobacteraceae	Roseomonas	17	1.99768e-05	0	4	0	0	0	0	1	0	0	0	3	3	1	4	1
denovo37458	Proteobacteria	Gammaproteobacteria	Legionellales	Legionellaceae	Legionella	17	1.99768e-05	3	0	0	0	1	1	1	3	1	4	1	0	0	1	1
denovo38245	Proteobacteria	Betaproteobacteria	Burkholderiales	Alcaligenaceae	unclassified	17	1.99768e-05	3	2	0	0	1	1	1	2	1	0	0	0	0	3	3
denovo39147	Proteobacteria	Alphaproteobacteria	Caulobacterales	Caulobacteraceae	unclassified	17	1.99768e-05	0	0	0	0	0	3	0	0	0	0	0	0	0	5	9
denovo39228	Proteobacteria	Alphaproteobacteria	Rickettsiales	Rickettsiaceae	unclassified	17	1.99768e-05	0	0	1	0	15	0	0	0	1	0	0	0	0	0	0
denovo40736	Proteobacteria	Alphaproteobacteria	Sphingomonadales	Sphingomonadaceae	Sphingomonas	17	1.99768e-05	0	0	0	0	0	0	0	0	0	0	0	0	4	6	7
denovo4127	Proteobacteria	Alphaproteobacteria	Sphingomonadales	Sphingomonadaceae	Sphingomonas	17	1.99768e-05	0	0	0	0	0	0	0	0	0	0	0	0	1	12	4
denovo43678	Proteobacteria	Alphaproteobacteria	Sphingomonadales	Sphingomonadaceae	Sphingomonas	17	1.99768e-05	0	7	1	0	0	1	0	0	0	0	0	0	3	4	1
denovo4750	Proteobacteria	Betaproteobacteria	unclassified	unclassified	unclassified	17	1.99768e-05	0	0	0	0	0	7	1	0	0	1	1	4	2	0	1
denovo5125	Proteobacteria	Alphaproteobacteria	Rickettsiales	Rickettsiales Incertae Sedis	Candidatus Finniella	17	1.99768e-05	0	0	0	0	0	0	0	0	0	0	0	2	0	0	15
denovo23143	Planctomycetes	OM190	unclassified	unclassified	unclassified	17	1.99768e-05	0	0	2	1	0	2	0	3	4	0	0	0	3	0	2
denovo34988	Ignavibacteriae	Ignavibacteria	Ignavibacteriales	BSV26	unclassified	17	1.99768e-05	1	0	0	0	0	0	4	5	0	0	0	0	3	0	4
denovo18789	Cyanobacteria	Cyanobacteria	SubsectionIV	FamilyI	Cylindrospermosis	17	1.99768e-05	0	0	1	1	0	0	0	0	1	0	1	10	2	0	1
denovo23924	Cyanobacteria	Cyanobacteria	SubsectionI	FamilyI	Microcystis	17	1.99768e-05	1	0	1	2	1	1	4	2	1	1	1	1	0	1	0
denovo25767	Cyanobacteria	Cyanobacteria	SubsectionI	FamilyI	Microcystis	17	1.99768e-05	0	2	0	0	0	3	3	1	3	1	2	1	1	0	0
denovo28533	Cyanobacteria	Cyanobacteria	SubsectionI	FamilyI	Microcystis	17	1.99768e-05	0	1	1	1	2	0	3	1	2	2	1	0	1	1	1
denovo41346	Cyanobacteria	Cyanobacteria	SubsectionI	FamilyI	Microcystis	17	1.99768e-05	0	1	0	1	1	3	1	1	4	1	0	1	0	2	1
denovo9954	Chloroflexi	Anaerolineae	Anaerolineales	Anaerolineaceae	unclassified	17	1.99768e-05	0	2	0	0	0	0	0	0	0	0	0	0	0	8	7
denovo29370	Chlorobi	Chlorobia	Chlorobiales	Chlorobiaceae	Chlorobaculum	17	1.99768e-05	8	1	0	0	0	5	3	0	0	0	0	0	0	0	0
denovo40851	Verrucomicrobia	OPB35 soil group	unclassified	unclassified	unclassified	16	1.88017e-05	0	1	0	3	1	0	0	0	0	2	2	0	3	4	0
denovo11428	Proteobacteria	Alphaproteobacteria	Caulobacterales	Caulobacteraceae	unclassified	16	1.88017e-05	0	4	0	0	1	4	1	0	1	0	4	0	0	1	0
denovo2083	Proteobacteria	Gammaproteobacteria	Cellvibrionales	Cellvibrionaceae	Cellvibrio	16	1.88017e-05	0	12	0	0	0	0	2	1	0	0	1	0	0	0	0
denovo21182	Proteobacteria	Alphaproteobacteria	Caulobacterales	Hyphomonadaceae	Hirschia	16	1.88017e-05	0	1	2	5	1	3	1	0	0	2	1	0	0	0	0
denovo23567	Proteobacteria	Betaproteobacteria	SC-I-84	unclassified	unclassified	16	1.88017e-05	1	3	0	0	0	0	2	1	1	0	1	0	0	0	7
denovo30987	Proteobacteria	Alphaproteobacteria	Rhizobiales	Methylobacteriaceae	Methylobacterium	16	1.88017e-05	14	0	0	0	0	0	0	0	2	0	0	0	0	0	0
denovo31323	Proteobacteria	Alphaproteobacteria	Rhodospirillales	I-10	unclassified	16	1.88017e-05	1	0	2	0	2	3	2	3	1	0	0	1	0	0	1
denovo32994	Proteobacteria	Gammaproteobacteria	Oceanospirillales	Halomonadaceae	Halomonas	16	1.88017e-05	1	0	1	6	0	2	2	0	2	0	2	0	0	0	0
denovo34893	Proteobacteria	Alphaproteobacteria	Rhodospirillales	Rhodospirillaceae	Nitrospirillum	16	1.88017e-05	0	0	0	0	1	0	1	0	5	2	0	6	1	0	0
denovo40612	Proteobacteria	Betaproteobacteria	Neisseriales	Neisseriaceae	Vogesella	16	1.88017e-05	0	1	2	0	0	8	0	2	0	3	0	0	0	0	0
denovo41184	Proteobacteria	Alphaproteobacteria	Rhodobacterales	Rhodobacteraceae	Rubellimicrobium	16	1.88017e-05	0	0	0	0	0	2	0	0	0	0	3	0	2	3	6
denovo44360	Proteobacteria	Deltaproteobacteria	Bdellovibrionales	Bdellovibrionaceae	OM27 clade	16	1.88017e-05	2	0	0	0	0	3	5	0	0	5	0	1	0	0	0
denovo45601	Proteobacteria	Alphaproteobacteria	Sphingomonadales	Sphingomonadaceae	Sphingomonas	16	1.88017e-05	1	0	0	1	0	1	0	0	0	0	0	0	1	8	4
denovo7235	Proteobacteria	Alphaproteobacteria	Rickettsiales	Rickettsiaceae	Rickettsia	16	1.88017e-05	0	2	1	2	7	1	0	0	0	0	2	1	0	0	0
denovo13895	Planctomycetes	Phycisphaerae	Phycisphaerales	Phycisphaeraceae	AKYG587	16	1.88017e-05	1	2	1	1	1	1	0	0	4	1	1	2	0	0	1
denovo1449	Ignavibacteriae	Ignavibacteria	Ignavibacteriales	PHOS-HE36	unclassified	16	1.88017e-05	3	2	1	0	0	4	0	4	0	1	0	0	1	0	0
denovo35401	Firmicutes	Bacilli	Bacillales	Bacillaceae	Bacillus	16	1.88017e-05	2	1	0	0	10	0	0	0	1	2	0	0	0	0	0
denovo44126	Firmicutes	Clostridia	Clostridiales	Ruminococcaceae	unclassified	16	1.88017e-05	11	3	0	0	0	0	1	0	0	0	0	0	0	0	1
denovo7082	Deinococcus-Thermus	Deinococci	Deinococcales	Deinococcaceae	Deinococcus	16	1.88017e-05	0	0	0	0	0	0	0	0	0	0	2	0	0	0	14
denovo34434	Cyanobacteria	Cyanobacteria	SubsectionIV	FamilyI	Cylindrospermosis	16	1.88017e-05	0	0	0	0	0	0	0	0	0	0	0	12	0	2	2
denovo11448	Bacteroidetes	Sphingobacteriia	Sphingobacteriales	PHOS-HE51	unclassified	16	1.88017e-05	3	3	1	1	0	1	3	0	0	1	0	0	1	0	2
denovo16763	Bacteroidetes	Sphingobacteriia	Sphingobacteriales	NS11-12 marine group	unclassified	16	1.88017e-05	0	0	0	0	15	0	0	0	0	0	1	0	0	0	0
denovo1872	Bacteroidetes	Flavobacteriia	Flavobacteriales	Cryomorphaceae	NS10 marine group	16	1.88017e-05	0	0	0	9	0	5	2	0	0	0	0	0	0	0	0
denovo21045	Bacteroidetes	Bacteroidetes Incertae Sedis	Order II	Rhodothermaceae	unclassified	16	1.88017e-05	0	0	0	0	0	1	0	0	0	0	0	0	2	13	0
denovo36135	Bacteroidetes	Sphingobacteriia	Sphingobacteriales	unclassified	unclassified Bacteroidetes bacterium	16	1.88017e-05	0	0	0	1	0	15	0	0	0	0	0	0	0	0	0
denovo39155	Bacteroidetes	Sphingobacteriia	Sphingobacteriales	Chitinophagaceae	Sediminibacterium	16	1.88017e-05	2	0	0	0	0	0	1	0	3	0	2	0	4	3	1
denovo20605	Actinobacteria	Acidimicrobiia	Acidimicrobiales	OM1 clade	unclassified	16	1.88017e-05	3	6	0	0	0	2	1	1	0	0	0	0	0	0	3
denovo27478	Actinobacteria	Actinobacteria	Frankiales	Sporichthyaceae	hgcI clade	16	1.88017e-05	0	0	0	0	0	3	0	0	0	0	3	2	3	0	5
denovo35143	Actinobacteria	Actinobacteria	Micrococcales	Microbacteriaceae	Candidatus Aquiluna	16	1.88017e-05	3	0	0	0	1	1	0	0	0	0	4	1	0	0	6
denovo1150	Proteobacteria	Gammaproteobacteria	Legionellales	Legionellaceae	Legionella	15	1.76266e-05	14	1	0	0	0	0	0	0	0	0	0	0	0	0	0
denovo15064	Proteobacteria	Betaproteobacteria	Burkholderiales	Alcaligenaceae	unclassified	15	1.76266e-05	2	1	1	0	0	3	2	0	0	1	0	1	4	0	0
denovo21561	Proteobacteria	Alphaproteobacteria	Rhodospirillales	Acetobacteraceae	Roseomonas	15	1.76266e-05	1	2	1	0	0	1	3	3	0	0	1	2	1	0	0
denovo2189	Proteobacteria	Betaproteobacteria	Methylophilales	Methylophilaceae	unclassified	15	1.76266e-05	3	0	2	0	0	3	2	3	0	0	0	0	2	0	0
denovo22035	Proteobacteria	Alphaproteobacteria	Rhodospirillales	Acetobacteraceae	Roseomonas	15	1.76266e-05	2	0	0	1	1	0	2	1	1	1	1	2	1	1	1
denovo22323	Proteobacteria	Alphaproteobacteria	Rickettsiales	Holosporaceae	unclassified	15	1.76266e-05	0	0	0	0	0	0	1	2	2	2	0	3	1	1	3
denovo27112	Proteobacteria	Alphaproteobacteria	Rhodospirillales	Rhodospirillaceae	Defluviicoccus	15	1.76266e-05	11	0	0	0	0	0	0	1	2	0	0	0	0	0	1
denovo28843	Proteobacteria	Alphaproteobacteria	Rhizobiales	Methylobacteriaceae	unclassified	15	1.76266e-05	0	0	0	0	0	2	0	0	0	5	0	0	5	0	3
denovo29494	Proteobacteria	Alphaproteobacteria	Rickettsiales	Rickettsiaceae	unclassified	15	1.76266e-05	0	1	1	0	12	1	0	0	0	0	0	0	0	0	0
denovo31881	Proteobacteria	Betaproteobacteria	Nitrosomonadales	Nitrosomonadaceae	unclassified	15	1.76266e-05	0	7	1	0	0	0	0	1	0	0	0	0	2	0	4
denovo32113	Proteobacteria	Alphaproteobacteria	Rhodospirillales	Acetobacteraceae	unclassified	15	1.76266e-05	0	0	0	0	4	0	0	0	0	2	0	0	7	0	2
denovo32433	Proteobacteria	Gammaproteobacteria	Xanthomonadales	Xanthomonadaceae	Arenimonas	15	1.76266e-05	0	6	0	3	0	1	0	0	3	1	0	1	0	0	0
denovo33551	Proteobacteria	Alphaproteobacteria	Rhodobacterales	Rhodobacteraceae	Rhodobacter	15	1.76266e-05	0	0	1	0	0	0	1	2	0	0	1	2	4	2	2
denovo33760	Proteobacteria	Alphaproteobacteria	Rhodospirillales	Acetobacteraceae	Acidocella	15	1.76266e-05	0	0	0	0	0	1	0	0	5	0	1	2	0	4	2
denovo40580	Proteobacteria	Deltaproteobacteria	SAR324 clade(Marine group B)	unclassified	unclassified	15	1.76266e-05	0	0	3	1	0	0	0	0	2	0	2	0	1	3	3
denovo43015	Proteobacteria	Betaproteobacteria	Burkholderiales	Oxalobacteraceae	Noviherbaspirillum	15	1.76266e-05	0	0	0	0	0	3	0	0	0	0	1	0	0	2	9
denovo543	Proteobacteria	Deltaproteobacteria	Bradymonadales	unclassified	unclassified	15	1.76266e-05	0	0	0	0	0	0	0	0	2	7	0	0	2	4	0
denovo40166	Fibrobacteres	Fibrobacteria	Fibrobacterales	Fibrobacteraceae	unclassified	15	1.76266e-05	0	0	0	0	0	0	0	0	0	1	10	0	1	0	3
denovo1332	Cyanobacteria	Cyanobacteria	SubsectionIII	FamilyI	Planktothrix	15	1.76266e-05	0	0	0	0	0	0	0	0	0	0	15	0	0	0	0
denovo14065	Cyanobacteria	Cyanobacteria	SubsectionI	FamilyI	Microcystis	15	1.76266e-05	0	1	0	1	1	3	2	0	2	1	1	1	2	0	0
denovo23077	Cyanobacteria	Cyanobacteria	SubsectionI	FamilyI	Microcystis	15	1.76266e-05	0	0	2	2	0	0	3	1	0	3	0	0	1	2	1
denovo30232	Cyanobacteria	Cyanobacteria	SubsectionI	FamilyI	Microcystis	15	1.76266e-05	0	0	0	1	0	1	0	2	8	2	0	0	1	0	0
denovo30257	Cyanobacteria	Cyanobacteria	SubsectionI	FamilyI	Microcystis	15	1.76266e-05	0	0	1	2	2	1	1	1	4	1	0	1	0	1	0
denovo33300	Cyanobacteria	Cyanobacteria	SubsectionI	FamilyI	Microcystis	15	1.76266e-05	0	0	1	0	0	0	3	2	2	3	1	0	1	1	1
denovo44889	Cyanobacteria	Cyanobacteria	SubsectionIV	FamilyI	unclassified	15	1.76266e-05	0	0	0	0	0	2	1	2	2	0	0	6	1	0	1
denovo5259	Cyanobacteria	Cyanobacteria	SubsectionII	FamilyII	Chroococcidiopsis	15	1.76266e-05	0	0	0	0	0	0	0	0	0	0	15	0	0	0	0
denovo6208	Cyanobacteria	Cyanobacteria	SubsectionI	FamilyI	Microcystis	15	1.76266e-05	0	2	0	3	1	1	0	3	0	1	1	2	1	0	0
denovo15201	Chloroflexi	SJA-15	unclassified	unclassified	unclassified	15	1.76266e-05	5	2	1	0	0	3	0	0	0	0	0	0	1	0	3
denovo33274	Bacteroidetes	Flavobacteriia	Flavobacteriales	NS9 marine group	unclassified Flavobacteriales bacterium	15	1.76266e-05	0	0	0	0	0	0	0	0	0	0	0	1	3	7	4
denovo44444	Bacteroidetes	Bacteroidia	Bacteroidales	Prolixibacteraceae	BSV13	15	1.76266e-05	3	1	0	1	0	2	2	0	0	0	0	0	0	0	6
denovo35019	Acidobacteria	Solibacteres	Solibacterales	Solibacteraceae (Subgroup 3)	Paludibaculum	15	1.76266e-05	14	0	0	0	0	0	0	1	0	0	0	0	0	0	0
denovo23739	Verrucomicrobia	OPB35 soil group	unclassified	unclassified	unclassified	14	1.64515e-05	1	2	0	2	0	8	1	0	0	0	0	0	0	0	0
denovo41029	Verrucomicrobia	Verrucomicrobiae	Verrucomicrobiales	Verrucomicrobiaceae	unclassified	14	1.64515e-05	0	0	3	1	0	2	0	1	3	0	0	0	0	0	4
denovo7577	Verrucomicrobia	OPB35 soil group	unclassified	unclassified	unclassified	14	1.64515e-05	0	3	0	1	0	5	2	2	0	0	0	0	0	0	1
denovo10088	Proteobacteria	Alphaproteobacteria	Parvularculales	Parvularculaceae	Amphiplicatus	14	1.64515e-05	0	0	0	0	0	5	0	4	1	0	2	0	2	0	0
denovo13392	Proteobacteria	Betaproteobacteria	Burkholderiales	Comamonadaceae	unclassified	14	1.64515e-05	0	0	1	0	0	7	0	0	1	0	1	1	0	1	2
denovo136	Proteobacteria	Gammaproteobacteria	Methylococcales	Methylococcaceae	Methylomonas	14	1.64515e-05	0	4	5	0	0	4	0	1	0	0	0	0	0	0	0
denovo1458	Proteobacteria	Gammaproteobacteria	Xanthomonadales	unclassified	unclassified	14	1.64515e-05	0	0	0	0	0	0	0	0	0	0	3	0	5	3	3
denovo15263	Proteobacteria	Gammaproteobacteria	Methylococcales	Methylococcaceae	Candidatus Methylospira	14	1.64515e-05	8	1	0	1	0	2	0	2	0	0	0	0	0	0	0
denovo19560	Proteobacteria	Alphaproteobacteria	Rickettsiales	MD3-55	unclassified	14	1.64515e-05	0	0	0	0	0	0	0	4	0	0	4	0	2	4	0
denovo20773	Proteobacteria	Gammaproteobacteria	Pseudomonadales	Pseudomonadaceae	Pseudomonas	14	1.64515e-05	14	0	0	0	0	0	0	0	0	0	0	0	0	0	0
denovo25629	Proteobacteria	Gammaproteobacteria	Methylococcales	Methylococcaceae	Candidatus Methylospira	14	1.64515e-05	1	7	0	0	0	1	0	0	0	0	0	1	0	0	4
denovo25912	Proteobacteria	Alphaproteobacteria	Rhodospirillales	Acetobacteraceae	unclassified	14	1.64515e-05	0	1	1	0	3	3	6	0	0	0	0	0	0	0	0
denovo27069	Proteobacteria	Alphaproteobacteria	Rhodobacterales	Rhodobacteraceae	Rhodobacter	14	1.64515e-05	1	0	3	0	0	2	0	0	0	2	0	3	1	1	1
denovo27129	Proteobacteria	Alphaproteobacteria	Rhizobiales	unclassified	unclassified	14	1.64515e-05	1	0	2	5	0	1	1	0	1	1	0	1	0	0	1
denovo29318	Proteobacteria	Alphaproteobacteria	Sphingomonadales	Sphingomonadaceae	Novosphingobium	14	1.64515e-05	0	1	0	0	0	11	0	0	0	0	0	1	0	0	1
denovo30845	Proteobacteria	Alphaproteobacteria	Rhodospirillales	Acetobacteraceae	Roseomonas	14	1.64515e-05	1	1	1	2	0	0	0	1	0	1	0	5	0	1	1
denovo31913	Proteobacteria	Deltaproteobacteria	Myxococcales	Polyangiaceae	Sorangium	14	1.64515e-05	0	0	0	0	0	0	2	7	0	0	0	0	5	0	0
denovo3248	Proteobacteria	Deltaproteobacteria	Desulfobacterales	Desulfobacteraceae	Sva0081 sediment group	14	1.64515e-05	5	1	1	0	0	1	1	0	0	0	0	0	2	0	3
denovo33486	Proteobacteria	Gammaproteobacteria	Methylococcales	Methylococcaceae	Methylobacter	14	1.64515e-05	0	3	1	0	0	6	2	0	0	1	0	0	0	0	1
denovo37759	Proteobacteria	Alphaproteobacteria	Rhizobiales	Bradyrhizobiaceae	Bradyrhizobium	14	1.64515e-05	0	0	2	0	0	0	2	2	0	0	1	0	2	5	0
denovo37863	Proteobacteria	Alphaproteobacteria	Rhodobacterales	Rhodobacteraceae	Rhodobacter	14	1.64515e-05	0	0	1	0	0	2	0	0	2	4	0	0	1	2	2
denovo4006	Proteobacteria	Alphaproteobacteria	Rhizobiales	MNG7	unclassified	14	1.64515e-05	1	0	0	0	2	1	0	1	1	1	0	1	1	0	5
denovo43009	Proteobacteria	Betaproteobacteria	Burkholderiales	Comamonadaceae	unclassified	14	1.64515e-05	0	0	0	2	0	4	4	0	1	0	0	1	1	1	0
denovo43594	Proteobacteria	Alphaproteobacteria	Sphingomonadales	Erythrobacteraceae	Erythrobacter	14	1.64515e-05	0	0	1	0	0	1	0	0	5	1	1	0	1	3	1
denovo4714	Proteobacteria	Gammaproteobacteria	Cellvibrionales	Cellvibrionaceae	Cellvibrio	14	1.64515e-05	1	2	0	1	0	0	1	1	0	3	5	0	0	0	0
denovo5269	Proteobacteria	Gammaproteobacteria	Xanthomonadales	unclassified	unclassified	14	1.64515e-05	0	0	0	0	0	0	0	0	2	2	2	0	2	3	3
denovo4204	Nitrospirae	Nitrospira	Nitrospirales	Nitrospiraceae	unclassified	14	1.64515e-05	0	1	0	0	1	3	2	4	0	0	0	0	0	0	3
denovo4534	Ignavibacteriae	Ignavibacteria	Ignavibacteriales	BSV26	unclassified	14	1.64515e-05	7	0	0	0	2	1	1	0	0	0	0	0	0	0	3
denovo24422	Gemmatimonadetes	Gemmatimonadetes	Gemmatimonadales	Gemmatimonadaceae	unclassified	14	1.64515e-05	4	4	2	0	0	0	0	3	0	0	0	0	0	0	1
denovo44564	Firmicutes	Bacilli	Bacillales	Bacillaceae	Bacillus	14	1.64515e-05	14	0	0	0	0	0	0	0	0	0	0	0	0	0	0
denovo1548	Cyanobacteria	Cyanobacteria	SubsectionII	FamilyII	Chroococcidiopsis	14	1.64515e-05	0	0	0	0	0	0	0	0	0	0	14	0	0	0	0
denovo25899	Cyanobacteria	Cyanobacteria	SubsectionI	FamilyI	Microcystis	14	1.64515e-05	0	1	4	0	1	1	3	1	0	0	0	3	0	0	0
denovo27093	Cyanobacteria	Cyanobacteria	SubsectionI	FamilyI	Microcystis	14	1.64515e-05	0	1	1	2	0	3	0	1	2	0	1	1	1	0	1
denovo33408	Cyanobacteria	Cyanobacteria	SubsectionIV	FamilyI	unclassified	14	1.64515e-05	0	0	0	0	0	0	0	0	0	0	0	0	5	2	7
denovo27204	Chloroflexi	Anaerolineae	Anaerolineales	Anaerolineaceae	unclassified	14	1.64515e-05	12	0	0	0	0	0	2	0	0	0	0	0	0	0	0
denovo27944	Chloroflexi	Anaerolineae	Anaerolineales	Anaerolineaceae	unclassified	14	1.64515e-05	3	8	2	0	0	1	0	0	0	0	0	0	0	0	0
denovo4566	Chloroflexi	Anaerolineae	Anaerolineales	Anaerolineaceae	unclassified	14	1.64515e-05	10	1	0	0	0	0	2	0	0	0	0	1	0	0	0
denovo22712	Bacteroidetes	Cytophagia	Cytophagales	Cytophagaceae	Cytophaga	14	1.64515e-05	0	0	0	0	0	12	1	0	0	0	0	0	1	0	0
denovo35546	Bacteroidetes	Cytophagia	Cytophagales	Cytophagaceae	unclassified	14	1.64515e-05	2	1	0	3	0	4	0	1	2	0	0	0	0	0	1
denovo45310	Bacteroidetes	Flavobacteriia	Flavobacteriales	NS9 marine group	unclassified Bacteroidetes bacterium	14	1.64515e-05	5	0	0	0	0	1	0	2	1	4	1	0	0	0	0
denovo3656	Actinobacteria	Actinobacteria	Micrococcales	Micrococcaceae	Rothia	14	1.64515e-05	0	0	0	0	0	0	0	0	0	0	10	0	1	0	3
denovo37225	Actinobacteria	Actinobacteria	PeM15	unclassified	unclassified	14	1.64515e-05	0	2	5	0	4	0	0	0	2	0	0	1	0	0	0
denovo3956	Actinobacteria	Actinobacteria	Micrococcales	Micrococcaceae	Kocuria	14	1.64515e-05	0	0	2	4	5	0	0	0	0	0	0	1	0	0	2
denovo13447	Proteobacteria	Alphaproteobacteria	Rickettsiales	Rickettsiales Incertae Sedis	unclassified	13	1.52764e-05	2	0	0	1	0	1	3	0	1	0	0	2	0	2	1
denovo16964	Proteobacteria	Gammaproteobacteria	Cellvibrionales	Spongiibacteraceae	BD1-7 clade	13	1.52764e-05	3	1	0	1	0	1	2	2	0	0	0	0	0	0	3
denovo17108	Proteobacteria	Alphaproteobacteria	Rhodospirillales	Acetobacteraceae	unclassified	13	1.52764e-05	3	1	0	0	2	1	1	0	0	0	0	1	1	2	1
denovo24586	Proteobacteria	Betaproteobacteria	Burkholderiales	Comamonadaceae	unclassified	13	1.52764e-05	0	1	0	1	0	10	0	0	0	0	0	0	1	0	0
denovo25516	Proteobacteria	Betaproteobacteria	Burkholderiales	Comamonadaceae	Hydrogenophaga	13	1.52764e-05	0	0	1	0	0	0	0	1	1	0	2	1	1	1	5
denovo26209	Proteobacteria	Alphaproteobacteria	Rhodospirillales	Acetobacteraceae	Roseomonas	13	1.52764e-05	0	2	0	0	1	4	1	2	1	1	0	1	0	0	0
denovo26870	Proteobacteria	Gammaproteobacteria	Xanthomonadales	Xanthomonadaceae	Arenimonas	13	1.52764e-05	2	2	1	0	0	0	0	1	2	0	1	0	0	1	3
denovo30613	Proteobacteria	Gammaproteobacteria	Xanthomonadales	Xanthomonadaceae	unclassified	13	1.52764e-05	0	2	0	3	0	1	0	0	1	0	0	0	0	0	6
denovo3095	Proteobacteria	Alphaproteobacteria	Rhodobacterales	Rhodobacteraceae	unclassified	13	1.52764e-05	1	0	0	0	0	0	0	0	0	0	11	0	1	0	0
denovo3223	Proteobacteria	Betaproteobacteria	Rhodocyclales	Rhodocyclaceae	unclassified	13	1.52764e-05	6	0	0	0	0	2	1	0	0	1	0	3	0	0	0
denovo33611	Proteobacteria	Gammaproteobacteria	Chromatiales	Chromatiaceae	Rheinheimera	13	1.52764e-05	1	0	1	10	0	1	0	0	0	0	0	0	0	0	0
denovo34060	Proteobacteria	Alphaproteobacteria	Sphingomonadales	Erythrobacteraceae	Altererythrobacter	13	1.52764e-05	2	0	0	0	0	0	0	0	0	0	0	0	0	0	11
denovo35095	Proteobacteria	Alphaproteobacteria	Rhodospirillales	Acetobacteraceae	Acidiphilium	13	1.52764e-05	1	0	0	1	0	2	0	0	2	2	2	1	1	1	0
denovo40251	Proteobacteria	Betaproteobacteria	Burkholderiales	Burkholderiaceae	Polynucleobacter	13	1.52764e-05	0	0	0	0	0	2	0	0	1	1	3	0	0	1	5
denovo920	Proteobacteria	Betaproteobacteria	Burkholderiales	Comamonadaceae	unclassified	13	1.52764e-05	0	0	0	0	1	3	3	2	1	0	0	0	1	1	1
denovo27535	Planctomycetes	Phycisphaerae	Phycisphaerales	Phycisphaeraceae	CL500-3	13	1.52764e-05	1	3	1	1	0	3	0	1	1	0	1	0	0	1	0
denovo5479	Planctomycetes	Phycisphaerae	Phycisphaerales	Phycisphaeraceae	SM1A02	13	1.52764e-05	0	0	0	0	2	0	2	0	3	3	0	1	2	0	0
denovo34497	Ignavibacteriae	Ignavibacteria	Ignavibacteriales	BSV26	unclassified	13	1.52764e-05	7	0	0	0	0	1	2	0	0	0	1	0	1	0	1
denovo39282	Ignavibacteriae	Ignavibacteria	Ignavibacteriales	BSV26	unclassified	13	1.52764e-05	0	0	1	0	0	5	0	0	0	0	1	0	4	0	2
denovo13904	Cyanobacteria	Cyanobacteria	SubsectionIII	FamilyI	unclassified	13	1.52764e-05	5	0	8	0	0	0	0	0	0	0	0	0	0	0	0
denovo15227	Cyanobacteria	Cyanobacteria	SubsectionI	FamilyI	Microcystis	13	1.52764e-05	1	0	0	0	1	0	0	0	3	0	1	4	0	1	2
denovo21131	Cyanobacteria	Cyanobacteria	SubsectionI	FamilyI	Microcystis	13	1.52764e-05	0	2	0	0	1	0	1	0	3	0	1	3	0	1	1
denovo29389	Chloroflexi	Anaerolineae	Anaerolineales	Anaerolineaceae	unclassified	13	1.52764e-05	10	2	0	0	0	1	0	0	0	0	0	0	0	0	0
denovo43939	Chloroflexi	Anaerolineae	Anaerolineales	Anaerolineaceae	unclassified	13	1.52764e-05	8	0	0	0	0	0	0	1	0	0	0	0	0	0	4
denovo19681	Chlorobi	Chlorobia	Chlorobiales	OPB56	unclassified	13	1.52764e-05	0	0	0	0	0	0	0	12	0	0	0	1	0	0	0
denovo1011	Bacteroidetes	Sphingobacteriia	Sphingobacteriales	Saprospiraceae	unclassified	13	1.52764e-05	2	0	2	3	1	3	2	0	0	0	0	0	0	0	0
denovo13305	Bacteroidetes	Sphingobacteriia	Sphingobacteriales	Saprospiraceae	unclassified	13	1.52764e-05	4	0	0	0	0	0	0	0	0	0	0	0	1	8	0
denovo13436	Bacteroidetes	Sphingobacteriia	Sphingobacteriales	Lentimicrobiaceae	unclassified	13	1.52764e-05	11	0	0	0	0	2	0	0	0	0	0	0	0	0	0
denovo25353	Bacteroidetes	Flavobacteriia	Flavobacteriales	Cryomorphaceae	unclassified	13	1.52764e-05	0	0	0	0	0	2	0	0	3	3	0	0	1	4	0
denovo41786	Bacteroidetes	Sphingobacteriia	Sphingobacteriales	Chitinophagaceae	Terrimonas	13	1.52764e-05	3	5	0	0	0	0	0	0	0	1	0	0	0	1	3
denovo33829	Actinobacteria	Actinobacteria	Frankiales	Sporichthyaceae	hgcI clade	13	1.52764e-05	3	0	0	0	0	6	0	0	0	0	2	0	1	0	1
denovo40429	Acidobacteria	Solibacteres	Solibacterales	Solibacteraceae (Subgroup 3)	Paludibaculum	13	1.52764e-05	0	4	0	0	0	0	0	0	0	0	0	0	0	0	9
denovo7841	Acidobacteria	Subgroup 18	unclassified	unclassified	unclassified	13	1.52764e-05	0	7	0	0	0	5	0	0	1	0	0	0	0	0	0
denovo19574	Verrucomicrobia	OPB35 soil group	unclassified	unclassified	unclassified	12	1.41013e-05	4	0	4	0	0	1	3	0	0	0	0	0	0	0	0
denovo31504	Verrucomicrobia	S-BQ2-57 soil group	unclassified	unclassified	unclassified	12	1.41013e-05	1	3	2	0	0	1	4	0	0	0	0	0	1	0	0
denovo33873	Verrucomicrobia	Opitutae	Opitutales	Opitutaceae	Opitutus	12	1.41013e-05	0	0	5	0	0	0	0	0	3	0	0	2	2	0	0
denovo12636	Proteobacteria	Deltaproteobacteria	Bdellovibrionales	Bdellovibrionaceae	Bdellovibrio	12	1.41013e-05	0	0	0	0	0	1	0	0	0	0	0	0	5	3	3
denovo12720	Proteobacteria	Gammaproteobacteria	Pseudomonadales	Moraxellaceae	Alkanindiges	12	1.41013e-05	0	0	0	0	0	0	1	0	0	0	6	0	0	4	1
denovo14361	Proteobacteria	Betaproteobacteria	Burkholderiales	Comamonadaceae	unclassified	12	1.41013e-05	1	0	0	1	1	3	2	1	2	0	0	0	1	0	0
denovo14946	Proteobacteria	Alphaproteobacteria	Sphingomonadales	Sphingomonadaceae	Sandarakinorhabdus	12	1.41013e-05	0	0	3	0	0	0	0	1	1	1	2	1	0	3	0
denovo16138	Proteobacteria	Betaproteobacteria	SC-I-84	unclassified	unclassified	12	1.41013e-05	2	5	0	0	0	2	0	0	0	0	0	0	0	1	2
denovo16626	Proteobacteria	Betaproteobacteria	Burkholderiales	Comamonadaceae	unclassified	12	1.41013e-05	0	0	1	0	0	2	1	0	0	0	1	6	1	0	0
denovo17519	Proteobacteria	Gammaproteobacteria	Methylococcales	Crenotrichaceae	Crenothrix	12	1.41013e-05	3	0	0	0	0	1	3	1	0	0	0	0	0	3	1
denovo1898	Proteobacteria	Alphaproteobacteria	Caulobacterales	Caulobacteraceae	unclassified	12	1.41013e-05	1	0	0	1	0	1	0	0	2	3	2	2	0	0	0
denovo21171	Proteobacteria	Gammaproteobacteria	Pseudomonadales	Pseudomonadaceae	Pseudomonas	12	1.41013e-05	0	0	5	0	0	0	4	1	0	0	1	0	0	0	1
denovo22162	Proteobacteria	Deltaproteobacteria	Desulfarculales	Desulfarculaceae	Desulfatiglans	12	1.41013e-05	1	8	0	0	0	1	2	0	0	0	0	0	0	0	0
denovo23060	Proteobacteria	Betaproteobacteria	Burkholderiales	Alcaligenaceae	GKS98 freshwater group	12	1.41013e-05	0	0	0	0	0	3	0	1	3	1	0	1	0	0	3
denovo23573	Proteobacteria	Alphaproteobacteria	Rickettsiales	Rickettsiales Incertae Sedis	Candidatus Hepatincola	12	1.41013e-05	3	5	0	3	0	0	0	0	0	0	1	0	0	0	0
denovo24174	Proteobacteria	Alphaproteobacteria	Rickettsiales	Rickettsiales Incertae Sedis	Candidatus Odyssella	12	1.41013e-05	0	6	0	0	0	0	0	1	0	0	5	0	0	0	0
denovo34425	Proteobacteria	Epsilonproteobacteria	Campylobacterales	Helicobacteraceae	Sulfuricurvum	12	1.41013e-05	7	5	0	0	0	0	0	0	0	0	0	0	0	0	0
denovo349	Proteobacteria	Alphaproteobacteria	Rhodospirillales	Acetobacteraceae	Roseomonas	12	1.41013e-05	2	1	1	0	2	3	0	0	0	0	0	1	2	0	0
denovo38285	Proteobacteria	Alphaproteobacteria	Rickettsiales	Rickettsiaceae	Rickettsia	12	1.41013e-05	0	0	0	0	2	4	0	2	0	0	0	0	0	4	0
denovo41865	Proteobacteria	Alphaproteobacteria	Caulobacterales	Hyphomonadaceae	unclassified	12	1.41013e-05	0	2	1	4	0	2	0	0	2	1	0	0	0	0	0
denovo43037	Proteobacteria	Alphaproteobacteria	Sphingomonadales	Ellin6055	unclassified	12	1.41013e-05	1	1	0	0	0	1	0	0	0	0	0	0	0	3	6
denovo45258	Proteobacteria	Alphaproteobacteria	Rhodospirillales	Acetobacteraceae	Roseomonas	12	1.41013e-05	0	0	0	0	0	1	0	0	0	0	0	0	1	7	3
denovo5284	Proteobacteria	Alphaproteobacteria	Rhodobacterales	Rhodobacteraceae	Rhodobacter	12	1.41013e-05	0	1	1	4	2	1	1	2	0	0	0	0	0	0	0
denovo8442	Proteobacteria	Alphaproteobacteria	Rickettsiales	Holosporaceae	unclassified	12	1.41013e-05	0	0	0	0	0	3	1	0	4	0	0	1	1	0	2
denovo8538	Proteobacteria	Gammaproteobacteria	Pseudomonadales	Pseudomonadaceae	Pseudomonas	12	1.41013e-05	0	1	1	0	0	8	0	0	0	0	2	0	0	0	0
denovo9511	Proteobacteria	Alphaproteobacteria	Rhodobacterales	Rhodobacteraceae	Paracoccus	12	1.41013e-05	1	0	1	0	0	0	0	0	0	1	0	1	1	3	4
denovo9515	Proteobacteria	Gammaproteobacteria	Legionellales	Legionellaceae	Legionella	12	1.41013e-05	9	3	0	0	0	0	0	0	0	0	0	0	0	0	0
denovo18620	Planctomycetes	vadinHA49	unclassified	unclassified	unclassified	12	1.41013e-05	11	0	0	0	0	0	0	0	0	0	1	0	0	0	0
denovo43314	Planctomycetes	OM190	unclassified	unclassified	unclassified	12	1.41013e-05	2	5	0	0	3	1	0	0	0	0	0	0	0	1	0
denovo17043	Nitrospirae	Nitrospira	Nitrospirales	Nitrospiraceae	unclassified	12	1.41013e-05	9	0	0	0	0	0	0	0	0	0	0	0	0	0	3
denovo24235	Ignavibacteriae	Ignavibacteria	Ignavibacteriales	BSV26	unclassified	12	1.41013e-05	7	0	0	0	0	0	3	0	1	0	0	0	0	0	1
denovo43402	Gemmatimonadetes	Gemmatimonadetes	Gemmatimonadales	Gemmatimonadaceae	unclassified	12	1.41013e-05	0	2	2	0	0	0	0	0	0	2	0	0	0	1	5
denovo12760	Cyanobacteria	Cyanobacteria	SubsectionI	FamilyI	Microcystis	12	1.41013e-05	0	0	1	1	1	0	2	0	0	3	2	1	1	0	0
denovo13070	Cyanobacteria	Cyanobacteria	SubsectionI	FamilyI	Prochlorococcus	12	1.41013e-05	1	4	1	0	0	0	0	0	0	0	2	2	0	1	1
denovo27733	Cyanobacteria	Cyanobacteria	SubsectionI	FamilyI	Radiocystis sp. JJ30-12	12	1.41013e-05	1	9	0	0	0	0	1	0	0	1	0	0	0	0	0
denovo29980	Cyanobacteria	Cyanobacteria	SubsectionI	FamilyI	Prochlorococcus	12	1.41013e-05	1	5	0	0	0	1	2	0	0	0	1	0	0	2	0
denovo33150	Cyanobacteria	Cyanobacteria	SubsectionIII	FamilyI	Microcoleus	12	1.41013e-05	0	0	0	0	0	0	0	0	0	0	0	12	0	0	0
denovo40274	Cyanobacteria	Cyanobacteria	SubsectionI	FamilyI	Microcystis	12	1.41013e-05	0	1	0	0	0	3	0	1	5	0	0	1	1	0	0
denovo40787	Cyanobacteria	Cyanobacteria	SubsectionI	FamilyI	Microcystis	12	1.41013e-05	0	0	0	0	0	2	0	0	2	1	0	6	1	0	0
denovo45494	Cyanobacteria	Cyanobacteria	SubsectionI	FamilyI	unclassified	12	1.41013e-05	0	0	0	0	0	0	0	3	0	0	9	0	0	0	0
denovo26560	Chloroflexi	Anaerolineae	Anaerolineales	Anaerolineaceae	unclassified	12	1.41013e-05	1	5	0	0	0	5	1	0	0	0	0	0	0	0	0
denovo35842	Chloroflexi	Anaerolineae	Anaerolineales	Anaerolineaceae	unclassified	12	1.41013e-05	1	9	0	0	0	2	0	0	0	0	0	0	0	0	0
denovo3986	Chloroflexi	Anaerolineae	Anaerolineales	Anaerolineaceae	unclassified	12	1.41013e-05	6	0	4	0	0	2	0	0	0	0	0	0	0	0	0
denovo11610	Bacteroidetes	Cytophagia	Cytophagales	Cytophagaceae	Adhaeribacter	12	1.41013e-05	7	1	0	0	0	1	1	1	1	0	0	0	0	0	0
denovo17841	Bacteroidetes	Sphingobacteriia	Sphingobacteriales	Sphingobacteriaceae	Pedobacter	12	1.41013e-05	0	3	1	0	0	5	0	0	0	0	0	0	0	0	3
denovo23432	Bacteroidetes	Sphingobacteriia	Sphingobacteriales	Saprospiraceae	Haliscomenobacter	12	1.41013e-05	0	0	0	0	0	12	0	0	0	0	0	0	0	0	0
denovo29074	Bacteroidetes	Flavobacteriia	Flavobacteriales	Cryomorphaceae	Fluviicola	12	1.41013e-05	0	0	0	2	0	1	0	0	2	0	0	4	0	0	3
denovo31648	Bacteroidetes	Sphingobacteriia	Sphingobacteriales	Saprospiraceae	unclassified	12	1.41013e-05	10	2	0	0	0	0	0	0	0	0	0	0	0	0	0
denovo32243	Bacteroidetes	Cytophagia	Cytophagales	Cytophagaceae	Larkinella	12	1.41013e-05	0	0	0	0	0	0	0	0	0	0	1	0	0	7	4
denovo40645	Bacteroidetes	Sphingobacteriia	Sphingobacteriales	KD3-93	unclassified	12	1.41013e-05	2	2	0	0	0	1	0	2	2	3	0	0	0	0	0
denovo41601	Bacteroidetes	Cytophagia	Cytophagales	Cytophagaceae	unclassified	12	1.41013e-05	0	0	3	1	0	1	0	1	4	0	0	0	1	0	1
denovo27751	Aminicenantes	unclassified	unclassified	unclassified	unclassified	12	1.41013e-05	0	4	2	0	4	0	1	0	0	0	0	0	0	0	1
denovo13082	Actinobacteria	Actinobacteria	Micrococcales	Cellulomonadaceae	Cellulomonas	12	1.41013e-05	6	0	0	0	0	3	0	0	0	0	0	0	0	0	3
denovo22784	Actinobacteria	Acidimicrobiia	Acidimicrobiales	Acidimicrobiaceae	CL500-29 marine group	12	1.41013e-05	2	2	2	0	0	4	0	0	0	0	0	0	0	0	2
denovo28080	Actinobacteria	Thermoleophilia	Gaiellales	unclassified	unclassified	12	1.41013e-05	0	0	2	0	6	0	0	0	0	0	1	0	1	1	1
denovo29787	Verrucomicrobia	Verrucomicrobiae	Verrucomicrobiales	Verrucomicrobiaceae	unclassified	11	1.29262e-05	0	1	0	1	0	0	0	7	2	0	0	0	0	0	0
denovo34743	Verrucomicrobia	Verrucomicrobiae	Verrucomicrobiales	Verrucomicrobiaceae	Luteolibacter	11	1.29262e-05	0	0	0	3	0	4	1	0	1	0	0	0	2	0	0
denovo10126	Proteobacteria	Alphaproteobacteria	Rhizobiales	MNG7	unclassified	11	1.29262e-05	2	1	0	2	1	2	0	2	0	0	0	0	0	0	1
denovo10244	Proteobacteria	Deltaproteobacteria	Desulfarculales	Desulfarculaceae	Desulfatiglans	11	1.29262e-05	9	0	0	0	0	2	0	0	0	0	0	0	0	0	0
denovo1400	Proteobacteria	Betaproteobacteria	Burkholderiales	Comamonadaceae	unclassified	11	1.29262e-05	0	0	0	2	0	3	1	1	0	1	1	0	0	2	0
denovo14294	Proteobacteria	Alphaproteobacteria	Rhodospirillales	Acetobacteraceae	Acidiphilium	11	1.29262e-05	1	0	1	2	0	0	0	0	0	3	0	3	1	0	0
denovo14799	Proteobacteria	Alphaproteobacteria	Rhodospirillales	Acetobacteraceae	Roseomonas	11	1.29262e-05	3	2	0	0	0	2	0	0	0	0	0	0	0	3	1
denovo14982	Proteobacteria	Deltaproteobacteria	Myxococcales	Nannocystaceae	unclassified	11	1.29262e-05	2	2	0	0	0	0	0	1	2	0	0	0	3	0	1
denovo16199	Proteobacteria	Alphaproteobacteria	Sphingomonadales	Erythrobacteraceae	unclassified	11	1.29262e-05	0	0	0	0	0	5	0	0	0	1	2	2	0	1	0
denovo1671	Proteobacteria	Betaproteobacteria	Neisseriales	Neisseriaceae	Leeia	11	1.29262e-05	0	2	0	1	3	1	1	1	0	0	1	0	0	0	1
denovo20331	Proteobacteria	Alphaproteobacteria	Caulobacterales	Caulobacteraceae	Phenylobacterium	11	1.29262e-05	0	0	0	1	0	0	0	0	4	1	1	3	0	1	0
denovo21937	Proteobacteria	Gammaproteobacteria	Xanthomonadales	Xanthomonadales Incertae Sedis	unclassified	11	1.29262e-05	6	0	2	0	0	0	0	0	0	0	0	0	1	0	2
denovo23204	Proteobacteria	Betaproteobacteria	Rhodocyclales	Rhodocyclaceae	Sulfuritalea	11	1.29262e-05	1	2	1	0	2	2	2	1	0	0	0	0	0	0	0
denovo24575	Proteobacteria	Alphaproteobacteria	Sphingomonadales	Erythrobacteraceae	Altererythrobacter	11	1.29262e-05	0	0	0	1	0	0	0	0	0	0	0	0	4	0	6
denovo26677	Proteobacteria	Betaproteobacteria	Burkholderiales	Comamonadaceae	unclassified	11	1.29262e-05	0	0	0	0	0	8	2	1	0	0	0	0	0	0	0
denovo27446	Proteobacteria	Betaproteobacteria	Nitrosomonadales	Nitrosomonadaceae	unclassified	11	1.29262e-05	0	5	1	0	2	0	0	2	1	0	0	0	0	0	0
denovo29433	Proteobacteria	Deltaproteobacteria	Myxococcales	Polyangiaceae	Sorangium	11	1.29262e-05	0	0	0	0	1	0	3	0	0	0	0	0	0	7	0
denovo30704	Proteobacteria	Betaproteobacteria	Hydrogenophilales	Hydrogenophilaceae	unclassified	11	1.29262e-05	4	3	1	0	0	2	1	0	0	0	0	0	0	0	0
denovo31697	Proteobacteria	Gammaproteobacteria	Cellvibrionales	Spongiibacteraceae	BD1-7 clade	11	1.29262e-05	0	1	0	0	2	0	0	1	1	1	1	3	1	0	0
denovo32156	Proteobacteria	Gammaproteobacteria	unclassified	unclassified	unclassified	11	1.29262e-05	0	1	3	1	0	1	0	0	0	0	0	0	0	0	5
denovo3462	Proteobacteria	Alphaproteobacteria	Caulobacterales	Caulobacteraceae	Brevundimonas	11	1.29262e-05	0	0	3	0	0	2	0	0	0	0	1	0	0	5	0
denovo37812	Proteobacteria	Gammaproteobacteria	Xanthomonadales	unclassified	unclassified	11	1.29262e-05	0	2	1	4	0	1	1	0	1	1	0	0	0	0	0
denovo38034	Proteobacteria	Alphaproteobacteria	Rhizobiales	Rhizobiaceae	Rhizobium	11	1.29262e-05	0	0	0	0	0	0	0	0	0	0	0	0	1	0	10
denovo42449	Proteobacteria	Gammaproteobacteria	Xanthomonadales	Xanthomonadaceae	Dokdonella	11	1.29262e-05	0	0	1	4	0	1	0	1	2	0	0	0	2	0	0
denovo43242	Proteobacteria	Gammaproteobacteria	Chromatiales	Ectothiorhodospiraceae	Thioalkalispira	11	1.29262e-05	4	0	0	0	0	0	0	0	1	0	0	0	0	2	4
denovo5890	Proteobacteria	Alphaproteobacteria	Rhizobiales	Phyllobacteriaceae	unclassified	11	1.29262e-05	0	1	0	0	2	0	1	0	2	0	1	0	3	0	1
denovo6815	Proteobacteria	Betaproteobacteria	unclassified	unclassified	unclassified	11	1.29262e-05	9	0	0	0	0	1	1	0	0	0	0	0	0	0	0
denovo8316	Proteobacteria	Gammaproteobacteria	Legionellales	Coxiellaceae	Coxiella	11	1.29262e-05	11	0	0	0	0	0	0	0	0	0	0	0	0	0	0
denovo8877	Proteobacteria	Alphaproteobacteria	Rhodospirillales	Rhodospirillaceae	unclassified	11	1.29262e-05	0	0	0	1	0	0	0	0	1	0	0	0	0	7	2
denovo34775	Planctomycetes	Planctomycetacia	Planctomycetales	Planctomycetaceae	Planctomyces	11	1.29262e-05	1	2	2	2	0	3	0	0	0	0	1	0	0	0	0
denovo40987	Firmicutes	Clostridia	Clostridiales	Christensenellaceae	unclassified	11	1.29262e-05	8	0	0	0	0	0	3	0	0	0	0	0	0	0	0
denovo6377	Firmicutes	Bacilli	Bacillales	Bacillaceae	Bacillus	11	1.29262e-05	0	0	3	0	0	0	3	0	0	0	0	1	1	3	0
denovo45185	Deinococcus-Thermus	Deinococci	Deinococcales	Deinococcaceae	Deinococcus	11	1.29262e-05	0	0	0	0	0	0	0	0	1	0	0	0	0	6	4
denovo5420	Deinococcus-Thermus	Deinococci	Deinococcales	Deinococcaceae	Deinococcus	11	1.29262e-05	10	0	0	0	0	0	0	0	0	0	0	0	0	1	0
denovo41928	Deferribacteres	Deferribacteres Incertae Sedis	Unknown Order	Unknown Family	Caldithrix	11	1.29262e-05	0	3	1	0	0	0	3	1	0	0	3	0	0	0	0
denovo12111	Cyanobacteria	Cyanobacteria	SubsectionI	FamilyI	Microcystis	11	1.29262e-05	0	0	0	1	0	0	2	3	2	1	2	0	0	0	0
denovo31013	Cyanobacteria	Cyanobacteria	SubsectionI	FamilyI	Microcystis	11	1.29262e-05	0	0	1	0	2	0	0	0	1	3	1	1	2	0	0
denovo35055	Cyanobacteria	Cyanobacteria	SubsectionI	FamilyI	Microcystis	11	1.29262e-05	0	0	0	2	1	0	2	0	2	0	1	1	2	0	0
denovo40834	Cyanobacteria	Cyanobacteria	SubsectionI	FamilyI	Microcystis	11	1.29262e-05	1	0	0	1	3	1	1	0	0	2	0	0	0	2	0
denovo40867	Cyanobacteria	Cyanobacteria	SubsectionI	FamilyI	Microcystis	11	1.29262e-05	1	0	1	0	0	2	2	1	2	0	1	0	0	1	0
denovo41989	Cyanobacteria	Cyanobacteria	SubsectionIV	FamilyI	Cylindrospermosis	11	1.29262e-05	0	0	0	0	0	0	0	0	0	0	0	7	3	1	0
denovo5109	Cyanobacteria	Cyanobacteria	SubsectionI	FamilyI	Microcystis	11	1.29262e-05	0	0	2	0	2	1	1	2	2	0	0	0	0	0	1
denovo20497	Chloroflexi	Anaerolineae	Anaerolineales	Anaerolineaceae	Pelolinea	11	1.29262e-05	11	0	0	0	0	0	0	0	0	0	0	0	0	0	0
denovo20734	Chloroflexi	Chloroflexia	Chloroflexales	Roseiflexaceae	Roseiflexus	11	1.29262e-05	1	3	7	0	0	0	0	0	0	0	0	0	0	0	0
denovo20819	Chloroflexi	SBR2076	unclassified	unclassified	unclassified	11	1.29262e-05	0	6	0	0	0	3	2	0	0	0	0	0	0	0	0
denovo26950	Chlamydiae	Chlamydiae	Chlamydiales	cvE6	unclassified	11	1.29262e-05	3	1	0	2	0	0	0	0	0	0	0	0	5	0	0
denovo16637	Bacteroidetes	Sphingobacteriia	Sphingobacteriales	Chitinophagaceae	Ferruginibacter	11	1.29262e-05	0	0	0	1	0	1	0	0	0	0	0	5	1	3	0
denovo18738	Bacteroidetes	Sphingobacteriia	Sphingobacteriales	Chitinophagaceae	Sediminibacterium	11	1.29262e-05	2	0	0	0	3	0	0	0	0	4	0	0	2	0	0
denovo2207	Bacteroidetes	Sphingobacteriia	Sphingobacteriales	Saprospiraceae	unclassified	11	1.29262e-05	0	0	1	0	0	1	0	0	0	0	2	0	0	2	5
denovo2589	Bacteroidetes	Cytophagia	Cytophagales	Cytophagaceae	Flectobacillus	11	1.29262e-05	0	0	2	0	0	0	0	0	0	0	0	0	0	0	9
denovo25932	Bacteroidetes	Cytophagia	Cytophagales	Cytophagaceae	Leadbetterella	11	1.29262e-05	0	0	2	0	0	2	0	0	0	1	3	1	2	0	0
denovo32557	Bacteroidetes	Sphingobacteriia	Sphingobacteriales	NS11-12 marine group	unclassified	11	1.29262e-05	0	0	0	0	0	0	0	0	0	1	1	2	0	4	3
denovo32982	Bacteroidetes	Sphingobacteriia	Sphingobacteriales	Lentimicrobiaceae	unclassified	11	1.29262e-05	8	0	0	0	0	0	0	0	0	0	0	0	3	0	0
denovo33990	Bacteroidetes	Sphingobacteriia	Sphingobacteriales	Sphingobacteriaceae	Mucilaginibacter	11	1.29262e-05	0	0	0	0	0	0	0	0	0	0	0	0	0	0	11
denovo3658	Bacteroidetes	Sphingobacteriia	Sphingobacteriales	Saprospiraceae	unclassified	11	1.29262e-05	0	0	1	1	2	6	0	1	0	0	0	0	0	0	0
denovo37889	Bacteroidetes	Flavobacteriia	Flavobacteriales	Flavobacteriaceae	Flavobacterium	11	1.29262e-05	0	0	10	0	0	0	1	0	0	0	0	0	0	0	0
denovo42894	Bacteroidetes	Bacteroidetes BD2-2	unclassified	unclassified	unclassified	11	1.29262e-05	4	0	0	0	1	1	0	0	0	0	0	0	0	5	0
denovo45464	Bacteroidetes	Cytophagia	Cytophagales	Cytophagaceae	unclassified	11	1.29262e-05	0	0	0	2	0	0	0	0	0	0	0	0	0	9	0
denovo8864	Bacteroidetes	Cytophagia	Cytophagales	Cytophagaceae	unclassified	11	1.29262e-05	0	0	0	0	0	0	8	1	0	2	0	0	0	0	0
denovo15649	Aminicenantes	unclassified	unclassified	unclassified	unclassified	11	1.29262e-05	7	1	0	0	0	1	0	2	0	0	0	0	0	0	0
denovo26849	Actinobacteria	Actinobacteria	Kineosporiales	Kineosporiaceae	Quadrisphaera	11	1.29262e-05	11	0	0	0	0	0	0	0	0	0	0	0	0	0	0
denovo6906	Actinobacteria	Acidimicrobiia	Acidimicrobiales	unclassified	unclassified	11	1.29262e-05	8	1	0	0	0	0	0	0	0	1	0	0	0	1	0
denovo79	Acidobacteria	Blastocatellia	Blastocatellales	Blastocatellaceae (Subgroup 4)	unclassified	11	1.29262e-05	0	1	0	0	3	0	0	4	1	0	2	0	0	0	0
denovo42218	Verrucomicrobia	OPB35 soil group	unclassified	unclassified	unclassified	10	1.17511e-05	10	0	0	0	0	0	0	0	0	0	0	0	0	0	0
denovo3231	TM6 (Dependentiae)	unclassified	unclassified	unclassified	unclassified	10	1.17511e-05	0	0	0	0	1	6	3	0	0	0	0	0	0	0	0
denovo12143	Proteobacteria	Alphaproteobacteria	Rhizobiales	Xanthobacteraceae	unclassified	10	1.17511e-05	0	0	0	0	0	0	0	0	0	0	0	1	9	0	0
denovo13873	Proteobacteria	Betaproteobacteria	Burkholderiales	Alcaligenaceae	MWH-UniP1 aquatic group	10	1.17511e-05	0	0	0	1	0	1	0	0	0	0	1	1	1	0	5
denovo14748	Proteobacteria	Gammaproteobacteria	HOC36	unclassified	unclassified	10	1.17511e-05	4	1	0	0	0	3	0	1	0	0	0	0	0	0	1
denovo14938	Proteobacteria	Deltaproteobacteria	Bdellovibrionales	Bdellovibrionaceae	Bdellovibrio	10	1.17511e-05	8	1	0	0	0	0	0	0	0	0	0	0	0	0	1
denovo16416	Proteobacteria	Deltaproteobacteria	Desulfurellales	Desulfurellaceae	H16	10	1.17511e-05	2	0	0	0	0	1	0	1	0	2	1	0	2	1	0
denovo16464	Proteobacteria	Alphaproteobacteria	Rhodospirillales	Rhodospirillaceae	Ferrovibrio	10	1.17511e-05	5	4	1	0	0	0	0	0	0	0	0	0	0	0	0
denovo17329	Proteobacteria	Gammaproteobacteria	Legionellales	Legionellaceae	Legionella	10	1.17511e-05	3	0	0	0	0	0	0	0	0	1	5	0	0	0	1
denovo19076	Proteobacteria	Gammaproteobacteria	Methylococcales	Methylococcaceae	unclassified	10	1.17511e-05	0	0	0	2	0	0	2	0	0	0	0	0	0	0	6
denovo19804	Proteobacteria	Betaproteobacteria	Burkholderiales	Comamonadaceae	Acidovorax	10	1.17511e-05	0	0	0	0	0	0	0	1	1	0	1	3	0	2	2
denovo20046	Proteobacteria	Alphaproteobacteria	Rhizobiales	Hyphomicrobiaceae	Hyphomicrobium	10	1.17511e-05	0	0	0	0	0	3	0	0	0	0	1	1	0	5	0
denovo25458	Proteobacteria	Alphaproteobacteria	Rhizobiales	Methylobacteriaceae	unclassified	10	1.17511e-05	9	0	0	0	0	0	0	0	0	0	0	0	1	0	0
denovo27000	Proteobacteria	Deltaproteobacteria	Myxococcales	Phaselicystidaceae	Phaselicystis	10	1.17511e-05	6	2	0	0	2	0	0	0	0	0	0	0	0	0	0
denovo29284	Proteobacteria	Alphaproteobacteria	Sphingomonadales	Erythrobacteraceae	Altererythrobacter	10	1.17511e-05	0	0	0	0	0	0	0	0	0	0	0	0	0	8	2
denovo29352	Proteobacteria	Betaproteobacteria	Burkholderiales	Comamonadaceae	unclassified	10	1.17511e-05	0	0	0	0	0	4	1	0	0	0	1	0	2	1	1
denovo2994	Proteobacteria	Betaproteobacteria	Burkholderiales	Comamonadaceae	unclassified	10	1.17511e-05	0	0	2	0	1	1	0	1	0	4	0	0	0	0	1
denovo31021	Proteobacteria	Gammaproteobacteria	Gammaproteobacteria Incertae Sedis	Unknown Family	unclassified	10	1.17511e-05	1	2	0	2	0	0	0	0	0	2	0	0	3	0	0
denovo33414	Proteobacteria	Betaproteobacteria	Burkholderiales	Comamonadaceae	unclassified	10	1.17511e-05	0	0	1	0	2	1	2	1	1	0	1	1	0	0	0
denovo3444	Proteobacteria	Deltaproteobacteria	Myxococcales	Phaselicystidaceae	Phaselicystis	10	1.17511e-05	7	0	0	0	2	0	0	0	1	0	0	0	0	0	0
denovo35559	Proteobacteria	Alphaproteobacteria	Caulobacterales	Caulobacteraceae	unclassified	10	1.17511e-05	0	0	0	0	0	0	0	1	0	4	3	2	0	0	0
denovo39931	Proteobacteria	Alphaproteobacteria	Rhizobiales	JG35-K1-AG5	unclassified	10	1.17511e-05	0	0	0	4	0	1	0	0	0	0	0	0	4	1	0
denovo4063	Proteobacteria	Gammaproteobacteria	Methylococcales	Methylococcaceae	Methyloparacoccus	10	1.17511e-05	3	0	0	0	2	1	1	0	0	0	1	0	0	0	2
denovo40722	Proteobacteria	Deltaproteobacteria	Syntrophobacterales	Syntrophaceae	Syntrophus	10	1.17511e-05	2	2	1	0	0	3	2	0	0	0	0	0	0	0	0
denovo4078	Proteobacteria	Gammaproteobacteria	Pseudomonadales	Pseudomonadaceae	Pseudomonas	10	1.17511e-05	0	0	1	0	0	0	7	2	0	0	0	0	0	0	0
denovo41993	Proteobacteria	Gammaproteobacteria	Cellvibrionales	Cellvibrionaceae	Cellvibrio	10	1.17511e-05	3	5	2	0	0	0	0	0	0	0	0	0	0	0	0
denovo42424	Proteobacteria	Betaproteobacteria	Burkholderiales	Oxalobacteraceae	unclassified	10	1.17511e-05	2	1	2	1	1	1	0	0	0	1	0	0	0	1	0
denovo42959	Proteobacteria	Alphaproteobacteria	Caulobacterales	Hyphomonadaceae	Woodsholea	10	1.17511e-05	0	0	0	3	0	2	0	0	0	2	0	0	3	0	0
denovo44941	Proteobacteria	Betaproteobacteria	Rhodocyclales	Rhodocyclaceae	unclassified	10	1.17511e-05	6	0	0	0	0	0	0	0	0	0	0	0	4	0	0
denovo45114	Proteobacteria	Betaproteobacteria	Burkholderiales	Comamonadaceae	unclassified	10	1.17511e-05	0	0	0	1	0	8	0	0	0	1	0	0	0	0	0
denovo5945	Proteobacteria	Alphaproteobacteria	Sphingomonadales	JG34-KF-161	unclassified	10	1.17511e-05	0	1	0	0	0	0	0	0	0	1	0	0	1	0	7
denovo9376	Proteobacteria	Betaproteobacteria	Burkholderiales	Comamonadaceae	Pelomonas	10	1.17511e-05	2	0	0	0	0	4	0	0	1	0	0	0	0	2	1
denovo19150	Planctomycetes	Phycisphaerae	Phycisphaerales	Phycisphaeraceae	CL500-3	10	1.17511e-05	0	1	0	2	1	0	0	1	0	0	0	4	1	0	0
denovo8235	Planctomycetes	OM190	unclassified	unclassified	unclassified	10	1.17511e-05	0	1	0	1	2	0	0	1	2	0	3	0	0	0	0
denovo33266	Parcubacteria	unclassified	unclassified	unclassified	unclassified	10	1.17511e-05	0	10	0	0	0	0	0	0	0	0	0	0	0	0	0
denovo38730	Lentisphaerae	Lentisphaeria	Victivallales	PRD18C08	unclassified	10	1.17511e-05	10	0	0	0	0	0	0	0	0	0	0	0	0	0	0
denovo44939	Ignavibacteriae	Ignavibacteria	Ignavibacteriales	IheB3-7	unclassified	10	1.17511e-05	10	0	0	0	0	0	0	0	0	0	0	0	0	0	0
denovo21449	Gracilibacteria	unclassified	unclassified	unclassified	unclassified	10	1.17511e-05	3	0	0	1	0	1	0	0	0	2	3	0	0	0	0
denovo5025	Firmicutes	Erysipelotrichia	Erysipelotrichales	Erysipelotrichaceae	Erysipelothrix	10	1.17511e-05	2	3	0	0	0	0	2	0	0	0	0	0	0	0	3
denovo18137	Cyanobacteria	Cyanobacteria	SubsectionI	FamilyI	Microcystis	10	1.17511e-05	0	2	0	1	0	1	0	2	1	3	0	0	0	0	0
denovo21547	Cyanobacteria	Cyanobacteria	SubsectionI	FamilyI	Microcystis	10	1.17511e-05	1	2	1	0	0	0	2	1	0	2	0	0	0	0	1
denovo27343	Cyanobacteria	Cyanobacteria	SubsectionI	FamilyI	Microcystis	10	1.17511e-05	1	0	1	2	1	0	2	0	1	0	1	0	0	1	0
denovo34907	Cyanobacteria	Cyanobacteria	SubsectionI	FamilyI	Microcystis	10	1.17511e-05	0	0	2	1	0	1	0	2	1	1	0	1	0	0	1
denovo3637	Cyanobacteria	Cyanobacteria	SubsectionI	FamilyI	unclassified	10	1.17511e-05	1	1	0	0	0	1	0	0	0	0	1	5	1	0	0
denovo36826	Cyanobacteria	Cyanobacteria	unclassified	unclassified	unclassified	10	1.17511e-05	4	3	0	0	0	0	1	0	0	0	0	0	1	0	1
denovo41506	Cyanobacteria	Cyanobacteria	SubsectionI	FamilyI	Chroogloeocystis	10	1.17511e-05	0	0	0	0	10	0	0	0	0	0	0	0	0	0	0
denovo15844	Chloroflexi	unclassified	unclassified	unclassified	unclassified	10	1.17511e-05	10	0	0	0	0	0	0	0	0	0	0	0	0	0	0
denovo19721	Chloroflexi	Anaerolineae	Anaerolineales	Anaerolineaceae	unclassified	10	1.17511e-05	0	0	0	0	0	4	1	0	0	0	0	0	0	1	4
denovo29133	Chloroflexi	Anaerolineae	Anaerolineales	Anaerolineaceae	unclassified	10	1.17511e-05	0	0	0	0	4	1	0	0	3	0	0	0	0	0	2
denovo40764	Chloroflexi	Anaerolineae	Anaerolineales	Anaerolineaceae	unclassified	10	1.17511e-05	2	0	0	0	0	1	0	0	0	0	0	0	0	0	7
denovo11579	Bacteroidetes	Cytophagia	Cytophagales	Cytophagaceae	Hymenobacter	10	1.17511e-05	10	0	0	0	0	0	0	0	0	0	0	0	0	0	0
denovo12561	Bacteroidetes	Flavobacteriia	Flavobacteriales	Flavobacteriaceae	Flavobacterium	10	1.17511e-05	0	0	0	0	0	6	0	0	0	4	0	0	0	0	0
denovo16221	Bacteroidetes	Bacteroidetes VC2.1 Bac22	unclassified	unclassified	unclassified	10	1.17511e-05	5	3	0	0	1	1	0	0	0	0	0	0	0	0	0
denovo28379	Bacteroidetes	Cytophagia	Cytophagales	Cytophagaceae	Hymenobacter	10	1.17511e-05	0	0	0	0	0	0	4	0	0	0	0	2	2	0	2
denovo33447	Bacteroidetes	Flavobacteriia	Flavobacteriales	NS9 marine group	unclassified	10	1.17511e-05	0	0	5	0	0	0	0	0	0	3	0	0	0	0	2
denovo33702	Bacteroidetes	Sphingobacteriia	Sphingobacteriales	Saprospiraceae	Phaeodactylibacter	10	1.17511e-05	0	0	0	0	0	0	0	2	0	2	1	0	1	3	1
denovo5080	Bacteroidetes	Flavobacteriia	Flavobacteriales	Flavobacteriaceae	Flavobacterium	10	1.17511e-05	0	0	0	0	0	8	0	0	0	1	0	0	0	0	1
denovo8476	Bacteroidetes	Flavobacteriia	Flavobacteriales	Flavobacteriaceae	Flavobacterium	10	1.17511e-05	1	1	0	0	0	1	3	0	1	0	1	0	0	1	1
denovo15564	Actinobacteria	Acidimicrobiia	Acidimicrobiales	Iamiaceae	Iamia	10	1.17511e-05	0	0	1	0	0	0	0	0	2	1	0	0	2	3	1
denovo25529	Actinobacteria	Acidimicrobiia	Acidimicrobiales	unclassified	unclassified	10	1.17511e-05	2	0	2	0	0	0	0	3	1	0	0	0	0	0	2
denovo36563	Actinobacteria	Actinobacteria	Frankiales	unclassified	unclassified	10	1.17511e-05	9	0	0	1	0	0	0	0	0	0	0	0	0	0	0
denovo21296	Acidobacteria	Subgroup 17	unclassified	unclassified	unclassified	10	1.17511e-05	4	1	0	0	0	0	4	0	0	0	0	0	0	0	1
denovo23247	Verrucomicrobia	Spartobacteria	Chthoniobacterales	Chthoniobacterales Incertae Sedis	Terrimicrobium	9	1.0576e-05	0	0	0	0	0	0	9	0	0	0	0	0	0	0	0
denovo26445	Verrucomicrobia	Spartobacteria	Chthoniobacterales	Chthoniobacteraceae	Chthoniobacter	9	1.0576e-05	0	0	0	0	0	2	0	0	0	5	0	1	0	1	0
denovo984	Verrucomicrobia	Spartobacteria	Chthoniobacterales	DA101 soil group	unclassified	9	1.0576e-05	0	0	0	0	0	0	0	0	0	1	0	0	4	2	2
denovo33940	Spirochaetae	Spirochaetes	Spirochaetales	Spirochaetaceae	unclassified	9	1.0576e-05	5	0	0	0	0	0	4	0	0	0	0	0	0	0	0
denovo1097	Proteobacteria	Deltaproteobacteria	Myxococcales	bacteriap25	unclassified sludge bacterium	9	1.0576e-05	0	0	3	6	0	0	0	0	0	0	0	0	0	0	0
denovo15509	Proteobacteria	Alphaproteobacteria	Rhizobiales	unclassified	unclassified	9	1.0576e-05	0	0	0	0	9	0	0	0	0	0	0	0	0	0	0
denovo17062	Proteobacteria	Alphaproteobacteria	Sphingomonadales	Sphingomonadaceae	Sphingomonas	9	1.0576e-05	0	0	0	0	0	0	0	0	0	0	0	0	1	0	8
denovo21033	Proteobacteria	Betaproteobacteria	Burkholderiales	Comamonadaceae	unclassified	9	1.0576e-05	0	0	0	0	0	4	0	0	1	0	0	0	1	2	1
denovo21204	Proteobacteria	Alphaproteobacteria	Caulobacterales	Caulobacteraceae	Brevundimonas	9	1.0576e-05	0	0	0	1	0	1	0	0	2	1	2	2	0	0	0
denovo22663	Proteobacteria	Alphaproteobacteria	Caulobacterales	Caulobacteraceae	Caulobacter	9	1.0576e-05	0	0	0	0	0	0	0	0	0	0	0	0	0	0	9
denovo2345	Proteobacteria	Betaproteobacteria	B1-7BS	unclassified	unclassified	9	1.0576e-05	3	1	0	0	0	1	0	2	0	0	2	0	0	0	0
denovo25427	Proteobacteria	Alphaproteobacteria	Rhizobiales	A0839	unclassified	9	1.0576e-05	0	1	0	1	1	0	0	0	1	2	1	2	0	0	0
denovo26486	Proteobacteria	Alphaproteobacteria	Rhodospirillales	Acetobacteraceae	Roseomonas	9	1.0576e-05	1	0	1	0	1	0	0	2	0	0	0	0	0	0	4
denovo28292	Proteobacteria	Alphaproteobacteria	Caulobacterales	Caulobacteraceae	Phenylobacterium	9	1.0576e-05	1	1	0	0	0	0	0	0	0	0	1	0	0	3	3
denovo30530	Proteobacteria	Deltaproteobacteria	Bdellovibrionales	Bdellovibrionaceae	OM27 clade	9	1.0576e-05	1	3	1	0	0	0	4	0	0	0	0	0	0	0	0
denovo30580	Proteobacteria	Alphaproteobacteria	Rickettsiales	Rickettsiaceae	unclassified	9	1.0576e-05	0	0	0	0	0	0	0	0	0	0	0	0	0	0	9
denovo33165	Proteobacteria	Alphaproteobacteria	Sphingomonadales	Sphingomonadaceae	Sphingomonas	9	1.0576e-05	1	0	0	0	0	0	0	0	0	0	0	0	0	6	2
denovo35189	Proteobacteria	Betaproteobacteria	Nitrosomonadales	Nitrosomonadaceae	unclassified	9	1.0576e-05	0	0	0	0	0	0	1	0	0	0	0	0	0	0	8
denovo35544	Proteobacteria	Alphaproteobacteria	Rhizobiales	A0839	unclassified	9	1.0576e-05	0	1	0	0	0	2	0	1	0	2	0	3	0	0	0
denovo36195	Proteobacteria	Betaproteobacteria	Burkholderiales	Comamonadaceae	unclassified	9	1.0576e-05	0	1	0	0	1	1	0	1	0	2	0	2	0	1	0
denovo3660	Proteobacteria	Alphaproteobacteria	Rickettsiales	LR A2-29	unclassified	9	1.0576e-05	3	4	1	0	0	1	0	0	0	0	0	0	0	0	0
denovo37074	Proteobacteria	Alphaproteobacteria	Rhodospirillales	I-10	unclassified	9	1.0576e-05	0	0	0	0	0	0	0	2	4	3	0	0	0	0	0
denovo37203	Proteobacteria	Betaproteobacteria	Rhodocyclales	Rhodocyclaceae	Azoarcus	9	1.0576e-05	7	0	1	0	0	0	0	0	0	0	0	0	0	0	1
denovo38137	Proteobacteria	SPOTSOCT00m83	unclassified	unclassified	unclassified	9	1.0576e-05	0	1	1	1	1	2	1	0	1	0	0	0	0	1	0
denovo39346	Proteobacteria	Alphaproteobacteria	Rhodobacterales	Rhodobacteraceae	Rhodobacter	9	1.0576e-05	0	0	0	0	0	0	0	1	1	0	1	0	5	0	1
denovo40296	Proteobacteria	Betaproteobacteria	Hydrogenophilales	Hydrogenophilaceae	unclassified	9	1.0576e-05	5	0	2	0	0	1	1	0	0	0	0	0	0	0	0
denovo40442	Proteobacteria	Alphaproteobacteria	Rhodospirillales	Acetobacteraceae	Roseomonas	9	1.0576e-05	0	1	0	1	1	0	1	2	0	0	0	0	0	2	1
denovo41872	Proteobacteria	Deltaproteobacteria	Myxococcales	Sandaracinaceae	unclassified	9	1.0576e-05	0	2	3	0	0	0	0	1	1	1	1	0	0	0	0
denovo42642	Proteobacteria	Betaproteobacteria	Rhodocyclales	Rhodocyclaceae	Candidatus Accumulibacter	9	1.0576e-05	0	0	1	0	0	0	0	0	0	0	2	0	0	0	6
denovo4296	Proteobacteria	Alphaproteobacteria	Rickettsiales	SM2D12	unclassified	9	1.0576e-05	0	0	0	2	2	4	0	0	1	0	0	0	0	0	0
denovo43161	Proteobacteria	Gammaproteobacteria	Methylococcales	pLW-20	unclassified	9	1.0576e-05	0	0	0	2	0	6	1	0	0	0	0	0	0	0	0
denovo44441	Proteobacteria	Betaproteobacteria	Burkholderiales	Comamonadaceae	unclassified	9	1.0576e-05	0	0	0	0	1	5	2	0	0	0	0	1	0	0	0
denovo44544	Proteobacteria	Alphaproteobacteria	Sphingomonadales	Sphingomonadaceae	Sphingobium	9	1.0576e-05	1	0	0	0	0	1	0	0	0	0	1	0	3	0	3
denovo6194	Proteobacteria	Betaproteobacteria	Burkholderiales	Comamonadaceae	unclassified	9	1.0576e-05	1	1	1	0	1	0	1	1	0	1	1	1	0	0	0
denovo9873	Proteobacteria	Alphaproteobacteria	Rhodobacterales	Rhodobacteraceae	Paracoccus	9	1.0576e-05	0	0	1	0	0	0	0	1	0	0	1	0	4	0	2
denovo30988	Planctomycetes	Planctomycetacia	Planctomycetales	Planctomycetaceae	unclassified	9	1.0576e-05	1	2	3	0	0	0	0	0	0	2	1	0	0	0	0
denovo7189	Planctomycetes	vadinHA49	unclassified	unclassified	unclassified	9	1.0576e-05	0	1	3	1	1	2	0	0	0	0	0	0	0	1	0
denovo19311	Gemmatimonadetes	Gemmatimonadetes	Gemmatimonadales	Gemmatimonadaceae	Gemmatirosa	9	1.0576e-05	0	0	0	0	0	0	0	0	0	0	2	0	0	2	5
denovo22110	Gemmatimonadetes	Gemmatimonadetes	Gemmatimonadales	Gemmatimonadaceae	Gemmatimonas	9	1.0576e-05	9	0	0	0	0	0	0	0	0	0	0	0	0	0	0
denovo15095	Cyanobacteria	Cyanobacteria	SubsectionI	FamilyI	Microcystis	9	1.0576e-05	0	0	0	0	0	1	3	0	0	0	0	2	0	2	1
denovo18561	Cyanobacteria	Cyanobacteria	SubsectionI	FamilyI	Microcystis	9	1.0576e-05	0	0	1	0	0	1	2	1	1	1	1	1	0	0	0
denovo27824	Cyanobacteria	Cyanobacteria	SubsectionI	FamilyI	Microcystis	9	1.0576e-05	0	1	1	0	2	0	0	0	1	3	1	0	0	0	0
denovo32718	Cyanobacteria	Cyanobacteria	SubsectionI	FamilyI	Microcystis	9	1.0576e-05	1	1	0	0	1	0	1	1	1	2	0	0	1	0	0
denovo40719	Cyanobacteria	Cyanobacteria	SubsectionI	FamilyI	Microcystis	9	1.0576e-05	1	0	0	1	2	1	0	2	0	1	0	0	1	0	0
denovo43247	Cyanobacteria	Cyanobacteria	SubsectionI	FamilyI	Microcystis	9	1.0576e-05	0	1	0	2	1	0	0	1	4	0	0	0	0	0	0
denovo44523	Cyanobacteria	Cyanobacteria	SubsectionI	FamilyI	Microcystis	9	1.0576e-05	1	2	1	0	1	0	0	0	0	0	2	0	1	1	0
denovo8743	Cyanobacteria	Cyanobacteria	SubsectionI	FamilyI	Microcystis	9	1.0576e-05	0	1	0	2	1	0	0	0	1	2	0	1	0	1	0
denovo16663	Chloroflexi	Anaerolineae	Anaerolineales	Anaerolineaceae	unclassified	9	1.0576e-05	0	0	0	0	0	0	0	3	0	0	6	0	0	0	0
denovo20435	Chloroflexi	Anaerolineae	Anaerolineales	Anaerolineaceae	unclassified	9	1.0576e-05	6	3	0	0	0	0	0	0	0	0	0	0	0	0	0
denovo20824	Chloroflexi	Anaerolineae	Anaerolineales	Anaerolineaceae	unclassified	9	1.0576e-05	7	2	0	0	0	0	0	0	0	0	0	0	0	0	0
denovo42177	Chloroflexi	Anaerolineae	Anaerolineales	Anaerolineaceae	unclassified	9	1.0576e-05	8	0	0	0	0	1	0	0	0	0	0	0	0	0	0
denovo944	Chloroflexi	Anaerolineae	Anaerolineales	Anaerolineaceae	unclassified	9	1.0576e-05	6	0	0	0	0	3	0	0	0	0	0	0	0	0	0
denovo1138	Bacteroidetes	Cytophagia	Cytophagales	Cytophagaceae	Runella	9	1.0576e-05	0	0	0	1	0	8	0	0	0	0	0	0	0	0	0
denovo12694	Bacteroidetes	Flavobacteriia	Flavobacteriales	Flavobacteriaceae	Flavobacterium	9	1.0576e-05	4	0	0	1	0	1	0	1	2	0	0	0	0	0	0
denovo15193	Bacteroidetes	Sphingobacteriia	Sphingobacteriales	Chitinophagaceae	unclassified	9	1.0576e-05	0	0	0	0	0	9	0	0	0	0	0	0	0	0	0
denovo15300	Bacteroidetes	Flavobacteriia	Flavobacteriales	NS9 marine group	unclassified	9	1.0576e-05	0	0	0	0	0	0	0	0	0	0	0	0	6	3	0
denovo15358	Bacteroidetes	Sphingobacteriia	Sphingobacteriales	env.OPS 17	unclassified	9	1.0576e-05	0	3	0	0	0	2	0	0	0	4	0	0	0	0	0
denovo17001	Bacteroidetes	Bacteroidia	Bacteroidales	Rikenellaceae	Acetobacteroides	9	1.0576e-05	0	2	0	0	0	0	0	0	0	2	0	1	0	4	0
denovo17117	Bacteroidetes	Bacteroidia	Bacteroidales	Porphyromonadaceae	Paludibacter	9	1.0576e-05	6	0	0	0	0	0	3	0	0	0	0	0	0	0	0
denovo18730	Bacteroidetes	Sphingobacteriia	Sphingobacteriales	Chitinophagaceae	Terrimonas	9	1.0576e-05	2	1	1	1	0	0	1	1	1	0	0	0	0	1	0
denovo23645	Bacteroidetes	Flavobacteriia	Flavobacteriales	Flavobacteriaceae	Flavobacterium	9	1.0576e-05	0	0	0	1	0	3	1	1	0	3	0	0	0	0	0
denovo2901	Bacteroidetes	Bacteroidetes vadinHA17	unclassified	unclassified	unclassified	9	1.0576e-05	2	0	0	0	0	2	2	3	0	0	0	0	0	0	0
denovo31655	Bacteroidetes	Sphingobacteriia	Sphingobacteriales	Saprospiraceae	unclassified	9	1.0576e-05	0	0	0	0	0	7	0	0	0	0	0	0	0	0	2
denovo32036	Bacteroidetes	Sphingobacteriia	Sphingobacteriales	Saprospiraceae	unclassified	9	1.0576e-05	0	0	0	2	0	0	0	0	0	4	3	0	0	0	0
denovo32037	Bacteroidetes	Bacteroidetes vadinHA17	unclassified	unclassified	unclassified	9	1.0576e-05	6	2	0	0	0	1	0	0	0	0	0	0	0	0	0
denovo33358	Bacteroidetes	Flavobacteriia	Flavobacteriales	Flavobacteriaceae	Flavobacterium	9	1.0576e-05	0	0	2	6	0	0	0	0	1	0	0	0	0	0	0
denovo36375	Bacteroidetes	Cytophagia	Cytophagales	Cytophagaceae	Fibrella	9	1.0576e-05	0	0	0	0	0	5	0	0	0	0	0	0	0	4	0
denovo3700	Bacteroidetes	Flavobacteriia	Flavobacteriales	Cryomorphaceae	Fluviicola	9	1.0576e-05	0	3	0	1	0	0	2	0	1	1	0	0	0	0	1
denovo37970	Bacteroidetes	Cytophagia	Cytophagales	Cytophagaceae	Rufibacter	9	1.0576e-05	0	0	0	0	0	0	0	0	0	0	4	0	0	1	4
denovo2401	Acidobacteria	Solibacteres	Solibacterales	Solibacteraceae (Subgroup 3)	Paludibaculum	9	1.0576e-05	0	0	0	0	0	0	0	0	0	0	0	0	1	3	5
denovo21573	Verrucomicrobia	OPB35 soil group	unclassified	unclassified	unclassified	8	9.40085e-06	3	0	0	0	0	0	0	0	5	0	0	0	0	0	0
denovo26770	Verrucomicrobia	Verrucomicrobiae	Verrucomicrobiales	Verrucomicrobiaceae	unclassified	8	9.40085e-06	1	3	0	0	0	1	1	0	0	1	1	0	0	0	0
denovo28997	Verrucomicrobia	OPB35 soil group	unclassified	unclassified	unclassified	8	9.40085e-06	1	2	0	0	0	3	0	0	0	0	0	0	0	1	1
denovo32597	Verrucomicrobia	OPB35 soil group	unclassified	unclassified	unclassified	8	9.40085e-06	7	1	0	0	0	0	0	0	0	0	0	0	0	0	0
denovo15171	unclassified	unclassified	unclassified	unclassified	unclassified	8	9.40085e-06	0	0	0	2	0	0	0	0	0	1	1	0	1	3	0
denovo34689	unclassified	unclassified	unclassified	unclassified	unclassified	8	9.40085e-06	0	0	0	3	0	0	0	0	2	0	3	0	0	0	0
denovo20913	Spirochaetae	Spirochaetes	Spirochaetales	Spirochaetaceae	unclassified	8	9.40085e-06	1	4	1	0	0	0	2	0	0	0	0	0	0	0	0
denovo8108	Spirochaetae	Spirochaetes	Spirochaetales	Leptospiraceae	unclassified	8	9.40085e-06	4	0	0	2	0	2	0	0	0	0	0	0	0	0	0
denovo11294	Proteobacteria	Alphaproteobacteria	Rickettsiales	Rickettsiaceae	unclassified	8	9.40085e-06	0	0	0	0	0	0	0	0	0	0	0	0	0	5	3
denovo11301	Proteobacteria	Deltaproteobacteria	Syntrophobacterales	Syntrophaceae	Desulfomonile	8	9.40085e-06	5	2	1	0	0	0	0	0	0	0	0	0	0	0	0
denovo11753	Proteobacteria	Betaproteobacteria	Burkholderiales	Comamonadaceae	unclassified	8	9.40085e-06	1	1	0	0	0	0	3	1	0	0	2	0	0	0	0
denovo11882	Proteobacteria	Alphaproteobacteria	Rhodospirillales	I-10	unclassified	8	9.40085e-06	1	0	0	0	2	0	1	0	0	0	3	0	0	0	1
denovo12482	Proteobacteria	Gammaproteobacteria	Xanthomonadales	Xanthomonadaceae	unclassified	8	9.40085e-06	1	2	0	0	0	0	0	0	0	0	0	1	3	1	0
denovo12539	Proteobacteria	Betaproteobacteria	Burkholderiales	Comamonadaceae	Delftia	8	9.40085e-06	0	0	0	0	0	3	1	1	0	1	0	1	1	0	0
denovo12555	Proteobacteria	Betaproteobacteria	Burkholderiales	Comamonadaceae	unclassified	8	9.40085e-06	1	0	0	0	0	2	2	0	0	0	1	0	2	0	0
denovo13435	Proteobacteria	Alphaproteobacteria	Rhizobiales	Methylobacteriaceae	Meganema	8	9.40085e-06	0	0	0	0	0	0	0	0	0	0	8	0	0	0	0
denovo14723	Proteobacteria	Gammaproteobacteria	Methylococcales	Methylococcaceae	unclassified	8	9.40085e-06	0	0	0	0	0	0	0	2	0	0	6	0	0	0	0
denovo18616	Proteobacteria	Betaproteobacteria	B1-7BS	unclassified	unclassified	8	9.40085e-06	0	7	0	0	0	0	1	0	0	0	0	0	0	0	0
denovo20532	Proteobacteria	Betaproteobacteria	SC-I-84	unclassified	unclassified	8	9.40085e-06	5	0	0	0	0	0	1	0	0	0	0	0	0	2	0
denovo21634	Proteobacteria	Alphaproteobacteria	Rhodobacterales	Rhodobacteraceae	Rhodobacter	8	9.40085e-06	0	0	0	0	0	0	2	0	2	2	1	0	0	0	1
denovo21691	Proteobacteria	Alphaproteobacteria	Caulobacterales	Caulobacteraceae	Brevundimonas	8	9.40085e-06	2	0	3	0	0	0	0	0	0	0	0	0	1	1	1
denovo22106	Proteobacteria	Deltaproteobacteria	Desulfarculales	Desulfarculaceae	Desulfatiglans	8	9.40085e-06	0	6	0	0	0	0	1	0	1	0	0	0	0	0	0
denovo2325	Proteobacteria	Alphaproteobacteria	Rhodospirillales	Acetobacteraceae	Roseomonas	8	9.40085e-06	1	0	0	0	0	3	2	1	0	1	0	0	0	0	0
denovo23837	Proteobacteria	Betaproteobacteria	Burkholderiales	Comamonadaceae	unclassified	8	9.40085e-06	4	1	1	0	0	0	0	0	1	0	0	0	0	0	1
denovo25454	Proteobacteria	Alphaproteobacteria	Sphingomonadales	Sphingomonadaceae	Novosphingobium	8	9.40085e-06	0	0	0	3	0	4	0	0	0	1	0	0	0	0	0
denovo2616	Proteobacteria	Betaproteobacteria	Burkholderiales	Comamonadaceae	unclassified	8	9.40085e-06	6	0	0	0	0	0	0	0	1	0	0	0	0	0	1
denovo27229	Proteobacteria	Gammaproteobacteria	Cellvibrionales	Cellvibrionaceae	unclassified	8	9.40085e-06	0	0	0	0	0	1	3	1	2	0	0	0	1	0	0
denovo29023	Proteobacteria	Alphaproteobacteria	Rhodospirillales	JG37-AG-20	unclassified	8	9.40085e-06	0	3	3	0	0	0	0	0	0	0	0	0	0	0	2
denovo29332	Proteobacteria	Alphaproteobacteria	Caulobacterales	Hyphomonadaceae	Hirschia	8	9.40085e-06	0	0	0	0	0	1	0	0	1	0	3	2	1	0	0
denovo30335	Proteobacteria	Gammaproteobacteria	Xanthomonadales	Xanthomonadaceae	unclassified	8	9.40085e-06	0	0	0	1	1	1	0	3	1	1	0	0	0	0	0
denovo31425	Proteobacteria	Gammaproteobacteria	Oceanospirillales	Halomonadaceae	Halomonas	8	9.40085e-06	0	1	4	1	0	0	0	1	1	0	0	0	0	0	0
denovo32087	Proteobacteria	Alphaproteobacteria	Sphingomonadales	Sphingomonadaceae	Sphingomonas	8	9.40085e-06	0	0	0	0	0	0	0	0	0	1	0	0	1	6	0
denovo32876	Proteobacteria	Alphaproteobacteria	Rhodospirillales	I-10	unclassified	8	9.40085e-06	0	0	1	1	2	0	0	1	1	0	0	1	0	1	0
denovo3545	Proteobacteria	Alphaproteobacteria	Rhodobacterales	Rhodobacteraceae	unclassified	8	9.40085e-06	0	0	1	0	0	6	0	0	0	0	0	0	0	0	1
denovo35754	Proteobacteria	Alphaproteobacteria	Sphingomonadales	Sphingomonadaceae	Blastomonas	8	9.40085e-06	0	0	0	0	0	1	0	0	0	1	0	0	0	6	0
denovo37981	Proteobacteria	Deltaproteobacteria	Oligoflexales	Oligoflexaceae	unclassified	8	9.40085e-06	0	0	0	1	0	1	0	3	1	2	0	0	0	0	0
denovo38215	Proteobacteria	Betaproteobacteria	Burkholderiales	Comamonadaceae	Acidovorax	8	9.40085e-06	0	0	0	0	0	0	1	0	0	0	0	0	3	2	2
denovo38219	Proteobacteria	Betaproteobacteria	SC-I-84	unclassified	unclassified	8	9.40085e-06	0	3	0	0	0	4	0	0	1	0	0	0	0	0	0
denovo39451	Proteobacteria	Alphaproteobacteria	Rhodobacterales	Rhodobacteraceae	Paracoccus	8	9.40085e-06	0	0	0	0	0	0	0	3	0	0	0	0	1	2	2
denovo39825	Proteobacteria	Gammaproteobacteria	Xanthomonadales	Xanthomonadaceae	unclassified	8	9.40085e-06	0	0	0	1	0	2	0	0	0	2	0	0	0	3	0
denovo39929	Proteobacteria	Deltaproteobacteria	Bdellovibrionales	Bdellovibrionaceae	Bdellovibrio	8	9.40085e-06	0	0	0	0	0	0	0	0	0	0	0	0	0	7	1
denovo42735	Proteobacteria	Alphaproteobacteria	Rhizobiales	Hyphomicrobiaceae	Pedomicrobium	8	9.40085e-06	0	0	2	0	0	1	0	0	0	0	0	0	0	0	5
denovo43513	Proteobacteria	Betaproteobacteria	Burkholderiales	Comamonadaceae	Hydrogenophaga	8	9.40085e-06	2	0	2	0	0	0	0	0	0	0	0	1	1	2	0
denovo44031	Proteobacteria	Betaproteobacteria	Nitrosomonadales	Nitrosomonadaceae	unclassified	8	9.40085e-06	0	0	0	0	0	1	0	1	0	0	0	0	1	5	0
denovo6161	Proteobacteria	Alphaproteobacteria	Rickettsiales	Holosporaceae	unclassified	8	9.40085e-06	0	0	0	0	1	1	0	0	0	0	0	0	0	3	3
denovo6859	Proteobacteria	Gammaproteobacteria	Xanthomonadales	Xanthomonadaceae	Silanimonas	8	9.40085e-06	0	0	0	0	0	0	1	1	3	1	0	1	1	0	0
denovo7320	Proteobacteria	Betaproteobacteria	Burkholderiales	Comamonadaceae	unclassified	8	9.40085e-06	2	0	0	0	0	1	4	1	0	0	0	0	0	0	0
denovo8847	Proteobacteria	Alphaproteobacteria	Caulobacterales	Caulobacteraceae	unclassified	8	9.40085e-06	0	0	0	0	0	1	1	2	1	1	0	2	0	0	0
denovo13593	Planctomycetes	Phycisphaerae	Phycisphaerales	Phycisphaeraceae	CL500-3	8	9.40085e-06	1	1	2	0	1	1	0	0	0	0	1	0	0	1	0
denovo14159	Planctomycetes	vadinHA49	unclassified Planctomycetales bacterium	unclassified	unclassified	8	9.40085e-06	0	5	0	3	0	0	0	0	0	0	0	0	0	0	0
denovo28640	Planctomycetes	Phycisphaerae	Phycisphaerales	Phycisphaeraceae	CL500-3	8	9.40085e-06	2	2	0	1	0	0	1	0	0	0	0	0	0	1	1
denovo6239	Planctomycetes	Planctomycetacia	Planctomycetales	Planctomycetaceae	Blastopirellula	8	9.40085e-06	0	1	0	1	3	1	1	0	0	0	0	0	0	1	0
denovo22944	Nitrospirae	Nitrospira	Nitrospirales	Nitrospiraceae	unclassified	8	9.40085e-06	7	0	0	0	0	0	1	0	0	0	0	0	0	0	0
denovo20963	Ignavibacteriae	Ignavibacteria	Ignavibacteriales	BSV26	unclassified	8	9.40085e-06	7	1	0	0	0	0	0	0	0	0	0	0	0	0	0
denovo24763	Elusimicrobia	Elusimicrobia	Lineage IV	unclassified	unclassified	8	9.40085e-06	0	3	5	0	0	0	0	0	0	0	0	0	0	0	0
denovo18623	Deinococcus-Thermus	Deinococci	Deinococcales	Deinococcaceae	Deinococcus	8	9.40085e-06	0	0	0	0	2	0	0	0	0	0	0	0	1	5	0
denovo13417	Cyanobacteria	Cyanobacteria	SubsectionI	FamilyI	Microcystis	8	9.40085e-06	0	0	1	0	0	2	1	0	1	0	1	1	1	0	0
denovo15118	Cyanobacteria	Cyanobacteria	SubsectionI	FamilyI	Microcystis	8	9.40085e-06	0	0	0	1	0	0	0	2	1	2	0	1	1	0	0
denovo1594	Cyanobacteria	Cyanobacteria	SubsectionIII	FamilyI	Leptolyngbya	8	9.40085e-06	6	0	0	0	0	0	0	0	0	0	0	1	0	0	1
denovo17746	Cyanobacteria	Cyanobacteria	SubsectionI	FamilyI	Microcystis	8	9.40085e-06	0	0	0	3	0	0	1	0	0	0	0	1	0	3	0
denovo19852	Cyanobacteria	Cyanobacteria	SubsectionI	FamilyI	Gleocapsa	8	9.40085e-06	0	0	0	0	0	4	0	0	0	0	2	2	0	0	0
denovo20346	Cyanobacteria	Cyanobacteria	SubsectionI	FamilyI	Microcystis	8	9.40085e-06	0	0	0	1	1	1	0	0	1	1	1	0	1	1	0
denovo23249	Cyanobacteria	Cyanobacteria	SubsectionI	FamilyI	Microcystis	8	9.40085e-06	0	0	1	0	0	1	2	0	0	0	0	1	1	0	2
denovo25756	Cyanobacteria	Cyanobacteria	SubsectionI	FamilyI	Microcystis	8	9.40085e-06	0	0	0	2	0	2	0	2	1	1	0	0	0	0	0
denovo27281	Cyanobacteria	Cyanobacteria	SubsectionI	FamilyI	Microcystis	8	9.40085e-06	1	1	0	1	1	1	0	0	0	0	1	0	1	0	1
denovo36144	Cyanobacteria	Cyanobacteria	SubsectionI	FamilyI	Microcystis	8	9.40085e-06	0	1	1	0	1	0	2	0	2	0	0	0	0	1	0
denovo40441	Cyanobacteria	Cyanobacteria	SubsectionI	FamilyI	Microcystis	8	9.40085e-06	0	0	2	0	0	3	1	1	0	0	1	0	0	0	0
denovo5161	Cyanobacteria	Cyanobacteria	SubsectionI	FamilyI	Microcystis	8	9.40085e-06	0	0	1	2	0	1	1	0	2	1	0	0	0	0	0
denovo22968	Chloroflexi	SL56 marine group	unclassified	unclassified	unclassified	8	9.40085e-06	1	0	0	0	0	4	0	0	1	0	1	0	0	0	1
denovo3431	Chloroflexi	Anaerolineae	Anaerolineales	Anaerolineaceae	Anaerolinea	8	9.40085e-06	7	1	0	0	0	0	0	0	0	0	0	0	0	0	0
denovo34926	Chloroflexi	Anaerolineae	Anaerolineales	Anaerolineaceae	Anaerolinea	8	9.40085e-06	8	0	0	0	0	0	0	0	0	0	0	0	0	0	0
denovo40361	Chloroflexi	Anaerolineae	Anaerolineales	Anaerolineaceae	unclassified	8	9.40085e-06	0	0	0	0	0	0	0	0	0	0	0	0	0	0	8
denovo7153	Chloroflexi	Caldilineae	Caldilineales	Caldilineaceae	Caldilinea	8	9.40085e-06	0	2	0	0	0	0	0	1	0	0	0	0	0	0	5
denovo11153	Chlorobi	Chlorobia	Chlorobiales	OPB56	unclassified	8	9.40085e-06	7	1	0	0	0	0	0	0	0	0	0	0	0	0	0
denovo10221	Bacteroidetes	Flavobacteriia	Flavobacteriales	Cryomorphaceae	Fluviicola	8	9.40085e-06	0	0	0	0	0	7	0	0	1	0	0	0	0	0	0
denovo16217	Bacteroidetes	Cytophagia	Cytophagales	Cytophagaceae	unclassified	8	9.40085e-06	0	0	0	0	0	3	5	0	0	0	0	0	0	0	0
denovo16463	Bacteroidetes	Flavobacteriia	Flavobacteriales	Cryomorphaceae	Fluviicola	8	9.40085e-06	0	0	2	6	0	0	0	0	0	0	0	0	0	0	0
denovo18524	Bacteroidetes	Cytophagia	Cytophagales	Flammeovirgaceae	unclassified	8	9.40085e-06	3	4	0	0	0	0	1	0	0	0	0	0	0	0	0
denovo22100	Bacteroidetes	Sphingobacteriia	Sphingobacteriales	Chitinophagaceae	unclassified	8	9.40085e-06	0	0	0	0	0	0	0	0	0	0	0	0	0	8	0
denovo23347	Bacteroidetes	Sphingobacteriia	Sphingobacteriales	Saprospiraceae	unclassified	8	9.40085e-06	0	0	0	2	0	0	0	0	0	0	0	0	0	0	6
denovo26108	Bacteroidetes	Sphingobacteriia	Sphingobacteriales	Saprospiraceae	unclassified	8	9.40085e-06	0	0	0	0	0	0	0	0	0	0	8	0	0	0	0
denovo28775	Bacteroidetes	Sphingobacteriia	Sphingobacteriales	Lentimicrobiaceae	unclassified	8	9.40085e-06	0	7	0	0	0	1	0	0	0	0	0	0	0	0	0
denovo29225	Bacteroidetes	Sphingobacteriia	Sphingobacteriales	NS11-12 marine group	unclassified	8	9.40085e-06	0	0	0	0	1	2	2	0	0	0	0	0	1	0	2
denovo32670	Bacteroidetes	Bacteroidia	Bacteroidales	Prolixibacteraceae	BSV13	8	9.40085e-06	0	0	0	0	0	1	5	0	1	0	0	0	0	0	1
denovo33112	Bacteroidetes	Sphingobacteriia	Sphingobacteriales	Lentimicrobiaceae	unclassified	8	9.40085e-06	2	1	0	0	0	2	1	0	0	0	0	0	0	0	2
denovo37024	Bacteroidetes	Flavobacteriia	Flavobacteriales	Flavobacteriaceae	Flavobacterium	8	9.40085e-06	0	1	0	2	0	1	0	0	3	1	0	0	0	0	0
denovo45216	Bacteroidetes	Sphingobacteriia	Sphingobacteriales	Sphingobacteriaceae	Arcticibacter	8	9.40085e-06	8	0	0	0	0	0	0	0	0	0	0	0	0	0	0
denovo7261	Bacteroidetes	Sphingobacteriia	Sphingobacteriales	ST-12K33	unclassified Sphingobacteriia bacterium	8	9.40085e-06	0	0	0	0	0	0	0	0	0	0	0	1	0	0	7
denovo7735	Bacteroidetes	Cytophagia	Cytophagales	Cytophagaceae	Hymenobacter	8	9.40085e-06	0	0	0	0	0	0	0	0	0	0	0	0	0	2	6
denovo7701	Actinobacteria	Actinobacteria	Frankiales	Sporichthyaceae	hgcI clade	8	9.40085e-06	0	0	0	0	0	2	0	0	0	0	3	0	0	0	3
denovo9104	Actinobacteria	Actinobacteria	Frankiales	Sporichthyaceae	hgcI clade	8	9.40085e-06	0	0	0	0	0	5	0	0	0	0	1	0	0	0	2
denovo12705	Acidobacteria	Subgroup 6	unclassified	unclassified	unclassified	8	9.40085e-06	4	1	0	0	0	0	0	0	0	0	0	0	0	1	2
denovo14280	Acidobacteria	Subgroup 18	unclassified	unclassified	unclassified	8	9.40085e-06	0	4	0	1	0	3	0	0	0	0	0	0	0	0	0
denovo18879	Acidobacteria	Solibacteres	Solibacterales	Solibacteraceae (Subgroup 3)	Bryobacter	8	9.40085e-06	7	0	0	0	1	0	0	0	0	0	0	0	0	0	0
denovo2151	Acidobacteria	Blastocatellia	Blastocatellales	Blastocatellaceae (Subgroup 4)	Blastocatella	8	9.40085e-06	6	0	0	0	0	1	0	0	0	0	1	0	0	0	0
denovo35266	Verrucomicrobia	OPB35 soil group	unclassified	unclassified	unclassified	7	8.22574e-06	0	1	3	0	0	0	0	0	0	0	0	0	0	3	0
denovo39995	Spirochaetae	Spirochaetes	Spirochaetales	Leptospiraceae	unclassified	7	8.22574e-06	0	1	1	0	0	0	3	0	0	0	0	0	2	0	0
denovo22692	RBG-1 (Zixibacteria)	unclassified	unclassified	unclassified	unclassified	7	8.22574e-06	7	0	0	0	0	0	0	0	0	0	0	0	0	0	0
denovo10632	Proteobacteria	Gammaproteobacteria	Cellvibrionales	Cellvibrionaceae	Cellvibrio	7	8.22574e-06	0	0	1	3	0	0	2	0	1	0	0	0	0	0	0
denovo10988	Proteobacteria	Alphaproteobacteria	Caulobacterales	Caulobacteraceae	Brevundimonas	7	8.22574e-06	0	1	0	1	1	0	0	0	1	1	0	0	1	0	1
denovo12275	Proteobacteria	Gammaproteobacteria	Xanthomonadales	Xanthomonadaceae	unclassified	7	8.22574e-06	0	0	0	0	0	0	1	0	2	1	0	0	3	0	0
denovo12747	Proteobacteria	Alphaproteobacteria	Rhodospirillales	Acetobacteraceae	Roseomonas	7	8.22574e-06	0	0	0	0	0	1	1	2	0	0	0	0	1	2	0
denovo13012	Proteobacteria	Gammaproteobacteria	Oceanospirillales	Halomonadaceae	Halomonas	7	8.22574e-06	0	1	0	0	0	4	2	0	0	0	0	0	0	0	0
denovo13181	Proteobacteria	Betaproteobacteria	Burkholderiales	Comamonadaceae	Polaromonas	7	8.22574e-06	0	0	0	0	1	6	0	0	0	0	0	0	0	0	0
denovo13615	Proteobacteria	Alphaproteobacteria	Rhizobiales	unclassified	unclassified	7	8.22574e-06	0	0	0	0	0	0	0	0	0	0	0	0	0	0	7
denovo14970	Proteobacteria	Betaproteobacteria	Rhodocyclales	Rhodocyclaceae	Dechloromonas	7	8.22574e-06	0	0	0	0	0	0	1	1	4	1	0	0	0	0	0
denovo15071	Proteobacteria	Gammaproteobacteria	Methylococcales	Crenotrichaceae	Crenothrix	7	8.22574e-06	0	0	0	0	0	0	6	1	0	0	0	0	0	0	0
denovo16133	Proteobacteria	Alphaproteobacteria	SAR11 clade	Surface 1	unclassified marine bacterium	7	8.22574e-06	1	0	1	0	1	1	0	0	0	0	3	0	0	0	0
denovo18367	Proteobacteria	Betaproteobacteria	Nitrosomonadales	Nitrosomonadaceae	unclassified	7	8.22574e-06	3	0	0	0	0	0	0	0	3	1	0	0	0	0	0
denovo190	Proteobacteria	Alphaproteobacteria	Rhodobacterales	Rhodobacteraceae	Rhodobacter	7	8.22574e-06	0	0	0	2	0	2	1	1	0	0	1	0	0	0	0
denovo20457	Proteobacteria	Alphaproteobacteria	Rhodobacterales	Rhodobacteraceae	unclassified	7	8.22574e-06	0	0	0	0	3	0	0	0	0	1	2	0	1	0	0
denovo20811	Proteobacteria	Betaproteobacteria	Burkholderiales	Alcaligenaceae	MWH-UniP1 aquatic group	7	8.22574e-06	0	0	0	1	0	1	0	0	0	0	0	0	0	4	1
denovo21792	Proteobacteria	Deltaproteobacteria	Myxococcales	Sandaracinaceae	unclassified	7	8.22574e-06	0	0	0	0	0	0	0	0	1	3	0	0	2	0	1
denovo22203	Proteobacteria	Alphaproteobacteria	Rhodospirillales	Acetobacteraceae	Roseomonas	7	8.22574e-06	0	1	0	0	0	1	0	0	1	0	0	1	1	0	2
denovo2333	Proteobacteria	Alphaproteobacteria	Sphingomonadales	Sphingomonadaceae	Sphingomonas	7	8.22574e-06	0	0	0	0	0	1	0	0	0	0	0	0	0	5	1
denovo24084	Proteobacteria	Betaproteobacteria	Burkholderiales	Burkholderiaceae	Polynucleobacter	7	8.22574e-06	0	0	1	0	0	0	0	3	1	0	1	0	0	0	1
denovo25404	Proteobacteria	Deltaproteobacteria	NB1-j	unclassified	unclassified	7	8.22574e-06	0	0	0	0	0	0	5	0	0	0	1	0	0	0	1
denovo25973	Proteobacteria	Alphaproteobacteria	Rhodospirillales	Acetobacteraceae	Roseomonas	7	8.22574e-06	0	0	0	3	0	1	0	0	1	0	0	1	0	0	1
denovo27092	Proteobacteria	Gammaproteobacteria	Legionellales	Legionellaceae	Legionella	7	8.22574e-06	0	0	0	0	0	0	0	0	0	0	0	0	1	0	6
denovo2943	Proteobacteria	Alphaproteobacteria	Rhodospirillales	I-10	unclassified	7	8.22574e-06	0	2	0	0	1	0	0	1	0	0	0	1	0	2	0
denovo30117	Proteobacteria	Betaproteobacteria	Burkholderiales	Comamonadaceae	unclassified	7	8.22574e-06	0	0	0	0	0	2	0	0	0	0	0	0	1	2	2
denovo32858	Proteobacteria	Gammaproteobacteria	Methylococcales	Methylococcaceae	unclassified	7	8.22574e-06	1	0	1	0	0	2	1	0	0	0	0	2	0	0	0
denovo3524	Proteobacteria	Deltaproteobacteria	Myxococcales	Polyangiaceae	Sorangium	7	8.22574e-06	0	0	0	0	0	4	0	0	0	0	3	0	0	0	0
denovo35477	Proteobacteria	Gammaproteobacteria	Alteromonadales	Colwelliaceae	unclassified	7	8.22574e-06	0	0	0	4	0	2	1	0	0	0	0	0	0	0	0
denovo36807	Proteobacteria	Alphaproteobacteria	Rhodobacterales	Rhodobacteraceae	Rubellimicrobium	7	8.22574e-06	0	1	0	0	0	1	1	0	0	0	0	0	3	1	0
denovo37059	Proteobacteria	Betaproteobacteria	Burkholderiales	Comamonadaceae	Hydrogenophaga	7	8.22574e-06	0	0	0	0	0	1	0	1	0	0	0	1	1	2	1
denovo39279	Proteobacteria	Deltaproteobacteria	Myxococcales	Haliangiaceae	Haliangium	7	8.22574e-06	7	0	0	0	0	0	0	0	0	0	0	0	0	0	0
denovo39455	Proteobacteria	Alphaproteobacteria	Rhodospirillales	Acetobacteraceae	Roseomonas	7	8.22574e-06	1	0	1	0	0	1	0	0	0	0	0	0	3	0	1
denovo39996	Proteobacteria	Betaproteobacteria	Burkholderiales	Oxalobacteraceae	unclassified	7	8.22574e-06	1	0	4	1	0	1	0	0	0	0	0	0	0	0	0
denovo40004	Proteobacteria	Gammaproteobacteria	Legionellales	Legionellaceae	Legionella	7	8.22574e-06	0	0	0	0	0	0	0	0	0	6	0	0	1	0	0
denovo40054	Proteobacteria	Betaproteobacteria	Hydrogenophilales	Hydrogenophilaceae	Ferritrophicum	7	8.22574e-06	6	0	1	0	0	0	0	0	0	0	0	0	0	0	0
denovo40317	Proteobacteria	Alphaproteobacteria	Rhizobiales	Hyphomicrobiaceae	Devosia	7	8.22574e-06	2	0	0	0	0	0	0	0	0	0	0	0	0	0	5
denovo40451	Proteobacteria	Deltaproteobacteria	Oligoflexales	0319-6G20	unclassified	7	8.22574e-06	0	0	6	1	0	0	0	0	0	0	0	0	0	0	0
denovo41120	Proteobacteria	Gammaproteobacteria	Xanthomonadales	Xanthomonadaceae	unclassified	7	8.22574e-06	1	0	1	0	0	0	1	0	1	1	0	0	1	0	1
denovo42334	Proteobacteria	Gammaproteobacteria	Methylococcales	Methylococcaceae	unclassified	7	8.22574e-06	0	0	0	0	0	7	0	0	0	0	0	0	0	0	0
denovo4953	Proteobacteria	Alphaproteobacteria	Rhodospirillales	Acetobacteraceae	Roseomonas	7	8.22574e-06	0	0	0	0	3	0	0	0	1	1	0	0	0	1	1
denovo4968	Proteobacteria	Betaproteobacteria	Rhodocyclales	Rhodocyclaceae	Sulfuritalea	7	8.22574e-06	2	2	0	0	0	1	0	0	0	1	0	0	0	0	1
denovo7158	Proteobacteria	Alphaproteobacteria	Caulobacterales	Caulobacteraceae	Brevundimonas	7	8.22574e-06	0	0	1	0	0	1	0	0	0	0	0	0	1	4	0
denovo7202	Proteobacteria	Betaproteobacteria	SC-I-84	unclassified	unclassified	7	8.22574e-06	0	0	0	0	2	0	0	0	0	0	0	0	1	0	4
denovo721	Proteobacteria	Gammaproteobacteria	Cellvibrionales	Cellvibrionaceae	Cellvibrio	7	8.22574e-06	1	0	0	0	0	1	3	0	0	0	2	0	0	0	0
denovo10091	Planctomycetes	Phycisphaerae	Phycisphaerales	Phycisphaeraceae	CL500-3	7	8.22574e-06	0	2	0	0	0	0	1	0	0	1	0	0	0	2	1
denovo13800	Planctomycetes	Planctomycetacia	Planctomycetales	Planctomycetaceae	Candidatus Anammoximicrobium	7	8.22574e-06	5	2	0	0	0	0	0	0	0	0	0	0	0	0	0
denovo25817	Planctomycetes	Pla4 lineage	unclassified	unclassified	unclassified	7	8.22574e-06	6	1	0	0	0	0	0	0	0	0	0	0	0	0	0
denovo43643	Planctomycetes	OM190	unclassified	unclassified	unclassified	7	8.22574e-06	0	2	0	0	0	0	2	0	0	0	3	0	0	0	0
denovo44091	Planctomycetes	Phycisphaerae	Phycisphaerales	Phycisphaeraceae	CL500-3	7	8.22574e-06	0	0	0	0	0	1	0	0	0	1	0	3	2	0	0
denovo11943	Parcubacteria	unclassified	unclassified	unclassified	unclassified	7	8.22574e-06	0	0	0	1	0	2	0	2	0	0	0	0	0	2	0
denovo27226	Ignavibacteriae	Ignavibacteria	Ignavibacteriales	SR-FBR-L83	unclassified	7	8.22574e-06	7	0	0	0	0	0	0	0	0	0	0	0	0	0	0
denovo39259	Ignavibacteriae	Ignavibacteria	Ignavibacteriales	BSV26	unclassified	7	8.22574e-06	0	3	0	0	0	2	1	0	0	1	0	0	0	0	0
denovo41472	Gracilibacteria	unclassified	unclassified	unclassified	unclassified	7	8.22574e-06	0	0	0	0	0	0	6	1	0	0	0	0	0	0	0
denovo38198	Gemmatimonadetes	Gemmatimonadetes	Gemmatimonadales	Gemmatimonadaceae	Gemmatirosa	7	8.22574e-06	5	0	0	0	0	1	0	0	0	0	0	0	0	0	1
denovo43498	Gemmatimonadetes	Gemmatimonadetes	Gemmatimonadales	Gemmatimonadaceae	Gemmatimonas	7	8.22574e-06	0	0	0	0	0	0	0	0	0	0	0	0	0	0	7
denovo11174	Firmicutes	Clostridia	Clostridiales	Clostridiaceae 1	Clostridium sensu stricto 1	7	8.22574e-06	0	4	0	0	0	0	0	0	0	0	0	0	1	0	2
denovo14113	Firmicutes	Negativicutes	Selenomonadales	Veillonellaceae	unclassified	7	8.22574e-06	3	0	0	0	0	0	0	0	1	0	0	0	0	0	3
denovo41441	Firmicutes	Erysipelotrichia	Erysipelotrichales	Erysipelotrichaceae	unclassified	7	8.22574e-06	1	2	0	0	0	0	0	0	0	0	0	0	2	0	2
denovo45411	Firmicutes	Clostridia	Clostridiales	Clostridiaceae 1	Clostridium sensu stricto 5	7	8.22574e-06	0	0	0	0	0	0	0	0	0	0	2	0	5	0	0
denovo23854	Fibrobacteres	Chitinivibrionia	possible order 07	unclassified	unclassified	7	8.22574e-06	0	7	0	0	0	0	0	0	0	0	0	0	0	0	0
denovo28804	Fibrobacteres	Fibrobacteria	Fibrobacterales	SBYC	unclassified organism	7	8.22574e-06	7	0	0	0	0	0	0	0	0	0	0	0	0	0	0
denovo39967	Fibrobacteres	Chitinivibrionia	unclassified	unclassified	unclassified	7	8.22574e-06	7	0	0	0	0	0	0	0	0	0	0	0	0	0	0
denovo16814	Elusimicrobia	Elusimicrobia	Lineage IV	unclassified microorganism	unclassified	7	8.22574e-06	0	3	0	0	0	1	0	0	3	0	0	0	0	0	0
denovo42694	Elusimicrobia	Elusimicrobia	Lineage IIb	unclassified	unclassified	7	8.22574e-06	0	6	0	0	0	0	0	0	0	0	1	0	0	0	0
denovo20263	Deinococcus-Thermus	Deinococci	Deinococcales	Deinococcaceae	Deinococcus	7	8.22574e-06	0	0	0	0	0	0	0	0	0	0	2	0	0	0	5
denovo892	Deinococcus-Thermus	Deinococci	Deinococcales	Deinococcaceae	Deinococcus	7	8.22574e-06	0	0	0	0	0	0	0	0	0	2	1	0	0	0	4
denovo13015	Cyanobacteria	Cyanobacteria	SubsectionI	FamilyI	Microcystis	7	8.22574e-06	0	0	0	3	1	1	0	1	0	0	1	0	0	0	0
denovo14469	Cyanobacteria	Cyanobacteria	SubsectionI	FamilyI	Microcystis	7	8.22574e-06	0	0	0	0	0	0	1	2	1	1	0	1	1	0	0
denovo15826	Cyanobacteria	Cyanobacteria	SubsectionI	FamilyI	Microcystis	7	8.22574e-06	1	1	0	1	0	0	0	1	1	1	1	0	0	0	0
denovo16782	Cyanobacteria	Cyanobacteria	SubsectionI	FamilyI	Microcystis	7	8.22574e-06	0	0	0	0	0	2	0	1	1	2	0	0	0	0	1
denovo20739	Cyanobacteria	Cyanobacteria	SubsectionI	FamilyI	unclassified	7	8.22574e-06	0	0	0	0	0	0	0	0	0	0	0	5	1	1	0
denovo22133	Cyanobacteria	Cyanobacteria	SubsectionI	FamilyI	Microcystis	7	8.22574e-06	0	1	0	0	0	0	0	0	1	2	0	2	1	0	0
denovo22608	Cyanobacteria	Cyanobacteria	SubsectionI	FamilyI	Microcystis	7	8.22574e-06	0	0	0	1	2	0	1	0	1	1	1	0	0	0	0
denovo23996	Cyanobacteria	Cyanobacteria	SubsectionI	FamilyI	Microcystis	7	8.22574e-06	0	0	0	0	0	1	0	2	2	1	0	0	1	0	0
denovo25497	Cyanobacteria	Cyanobacteria	SubsectionI	FamilyI	Microcystis	7	8.22574e-06	0	0	0	1	0	0	1	1	1	1	0	1	0	0	1
denovo29135	Cyanobacteria	Cyanobacteria	SubsectionI	FamilyI	Prochlorococcus	7	8.22574e-06	0	2	1	0	0	0	1	0	0	0	0	1	1	0	1
denovo30563	Cyanobacteria	Cyanobacteria	SubsectionI	FamilyI	Microcystis	7	8.22574e-06	1	0	1	0	0	0	0	0	1	0	0	3	1	0	0
denovo33835	Cyanobacteria	ML635J-21	unclassified	unclassified	unclassified	7	8.22574e-06	0	0	0	0	0	7	0	0	0	0	0	0	0	0	0
denovo35779	Cyanobacteria	Cyanobacteria	SubsectionIV	FamilyI	unclassified	7	8.22574e-06	0	0	0	0	0	0	0	0	0	0	0	2	0	2	3
denovo37408	Cyanobacteria	Cyanobacteria	SubsectionI	FamilyI	unclassified	7	8.22574e-06	0	0	0	0	0	1	0	1	2	0	0	2	0	1	0
denovo38996	Cyanobacteria	Cyanobacteria	SubsectionI	FamilyI	Microcystis	7	8.22574e-06	1	0	0	2	1	0	0	1	0	0	0	2	0	0	0
denovo4285	Cyanobacteria	Cyanobacteria	SubsectionIV	FamilyI	unclassified	7	8.22574e-06	0	0	0	0	0	1	0	0	0	0	0	2	2	0	2
denovo7432	Cyanobacteria	Cyanobacteria	SubsectionI	FamilyI	Microcystis	7	8.22574e-06	0	0	0	0	1	0	0	0	3	1	0	0	2	0	0
denovo8595	Cyanobacteria	ML635J-21	unclassified	unclassified	unclassified	7	8.22574e-06	5	0	0	0	0	2	0	0	0	0	0	0	0	0	0
denovo10098	Chloroflexi	Caldilineae	Caldilineales	Caldilineaceae	unclassified	7	8.22574e-06	0	0	0	0	0	1	2	0	1	0	2	0	0	0	1
denovo10394	Chloroflexi	Anaerolineae	Anaerolineales	Anaerolineaceae	unclassified	7	8.22574e-06	0	7	0	0	0	0	0	0	0	0	0	0	0	0	0
denovo21736	Chloroflexi	Anaerolineae	Anaerolineales	Anaerolineaceae	unclassified	7	8.22574e-06	5	0	0	0	0	2	0	0	0	0	0	0	0	0	0
denovo25531	Chloroflexi	Anaerolineae	Anaerolineales	Anaerolineaceae	Leptolinea	7	8.22574e-06	7	0	0	0	0	0	0	0	0	0	0	0	0	0	0
denovo28968	Chloroflexi	Anaerolineae	Anaerolineales	Anaerolineaceae	unclassified	7	8.22574e-06	0	2	0	0	0	0	0	0	0	0	0	0	0	0	5
denovo3797	Chloroflexi	Anaerolineae	Anaerolineales	Anaerolineaceae	unclassified	7	8.22574e-06	6	0	0	0	0	0	0	0	0	0	0	0	1	0	0
denovo950	Chloroflexi	Anaerolineae	Anaerolineales	Anaerolineaceae	Leptolinea	7	8.22574e-06	3	2	0	0	0	0	0	0	1	0	0	0	1	0	0
denovo9651	Chloroflexi	Anaerolineae	Anaerolineales	Anaerolineaceae	unclassified	7	8.22574e-06	1	1	0	0	1	1	0	0	0	0	0	0	0	0	3
denovo15107	Chlorobi	Chlorobia	Chlorobiales	SJA-28	unclassified	7	8.22574e-06	5	0	0	0	0	0	0	0	0	0	2	0	0	0	0
denovo19386	Chlamydiae	Chlamydiae	Chlamydiales	Simkaniaceae	unclassified	7	8.22574e-06	0	2	0	0	0	0	0	0	0	0	0	0	0	0	5
denovo1282	Bacteroidetes	Sphingobacteriia	Sphingobacteriales	Saprospiraceae	unclassified	7	8.22574e-06	0	0	0	0	0	4	0	1	0	1	0	0	1	0	0
denovo13377	Bacteroidetes	Sphingobacteriia	Sphingobacteriales	unclassified	unclassified	7	8.22574e-06	2	0	0	0	5	0	0	0	0	0	0	0	0	0	0
denovo15199	Bacteroidetes	Cytophagia	Cytophagales	Cytophagaceae	Hymenobacter	7	8.22574e-06	6	0	0	0	0	0	0	0	0	0	0	0	0	1	0
denovo19088	Bacteroidetes	Cytophagia	Cytophagales	Cytophagaceae	Runella	7	8.22574e-06	0	0	0	0	0	6	0	0	1	0	0	0	0	0	0
denovo19945	Bacteroidetes	SB-5	unclassified	unclassified	unclassified	7	8.22574e-06	0	0	0	0	0	0	7	0	0	0	0	0	0	0	0
denovo20028	Bacteroidetes	Bacteroidetes BD2-2	unclassified	unclassified	unclassified	7	8.22574e-06	0	0	0	0	0	2	5	0	0	0	0	0	0	0	0
denovo21817	Bacteroidetes	Sphingobacteriia	Sphingobacteriales	Chitinophagaceae	Cnuella	7	8.22574e-06	0	0	0	0	2	0	0	0	0	0	0	0	0	0	5
denovo21907	Bacteroidetes	Flavobacteriia	Flavobacteriales	Flavobacteriaceae	NS5 marine group	7	8.22574e-06	0	0	0	1	2	1	0	0	0	1	0	1	0	0	1
denovo24074	Bacteroidetes	Bacteroidetes BD2-2	unclassified	unclassified	unclassified	7	8.22574e-06	0	0	0	0	0	1	0	2	4	0	0	0	0	0	0
denovo24783	Bacteroidetes	Sphingobacteriia	Sphingobacteriales	Lentimicrobiaceae	unclassified	7	8.22574e-06	0	1	0	0	0	0	0	0	0	0	0	0	0	0	6
denovo27232	Bacteroidetes	Sphingobacteriia	Sphingobacteriales	unclassified	unclassified	7	8.22574e-06	0	0	0	0	0	0	2	1	2	0	0	0	2	0	0
denovo27690	Bacteroidetes	Sphingobacteriia	Sphingobacteriales	ST-12K33	unclassified	7	8.22574e-06	6	1	0	0	0	0	0	0	0	0	0	0	0	0	0
denovo29179	Bacteroidetes	Bacteroidetes Incertae Sedis	Order II	Rhodothermaceae	unclassified	7	8.22574e-06	0	0	0	0	0	0	0	0	0	0	0	0	1	6	0
denovo37902	Bacteroidetes	Sphingobacteriia	Sphingobacteriales	unclassified	unclassified	7	8.22574e-06	0	0	0	1	0	0	0	0	0	2	0	0	0	1	3
denovo3798	Bacteroidetes	Sphingobacteriia	Sphingobacteriales	NS11-12 marine group	unclassified	7	8.22574e-06	0	0	1	0	0	3	0	0	0	1	0	0	0	0	2
denovo39306	Bacteroidetes	Flavobacteriia	Flavobacteriales	NS9 marine group	unclassified	7	8.22574e-06	0	0	0	0	0	0	1	0	0	0	0	0	2	1	3
denovo588	Bacteroidetes	Sphingobacteriia	Sphingobacteriales	Lentimicrobiaceae	unclassified	7	8.22574e-06	0	0	3	0	0	2	0	0	0	1	0	0	0	0	1
denovo771	Bacteroidetes	Cytophagia	Cytophagales	Cytophagaceae	Pseudarcicella	7	8.22574e-06	0	0	0	0	0	0	1	1	0	0	1	0	0	0	4
denovo7966	Bacteroidetes	Flavobacteriia	Flavobacteriales	Cryomorphaceae	Fluviicola	7	8.22574e-06	0	2	0	0	0	1	0	1	0	0	3	0	0	0	0
denovo8750	Bacteroidetes	Flavobacteriia	Flavobacteriales	Cryomorphaceae	unclassified	7	8.22574e-06	0	0	1	0	0	4	0	0	0	0	0	0	0	0	2
denovo9566	Bacteroidetes	Bacteroidia	Bacteroidales	Rs-E47 termite group	unclassified	7	8.22574e-06	7	0	0	0	0	0	0	0	0	0	0	0	0	0	0
denovo32593	Aminicenantes	unclassified	unclassified	unclassified	unclassified	7	8.22574e-06	0	4	1	0	1	1	0	0	0	0	0	0	0	0	0
denovo14619	Actinobacteria	Actinobacteria	Actinomycetales	Actinomycetaceae	Actinomyces	7	8.22574e-06	0	7	0	0	0	0	0	0	0	0	0	0	0	0	0
denovo1712	Actinobacteria	Actinobacteria	Frankiales	Sporichthyaceae	hgcI clade	7	8.22574e-06	0	0	0	0	2	0	0	0	0	0	1	0	4	0	0
denovo21624	Actinobacteria	Actinobacteria	Propionibacteriales	Nocardioidaceae	Nocardioides	7	8.22574e-06	0	0	0	0	0	0	0	0	0	0	0	0	3	0	4
denovo25175	Actinobacteria	Thermoleophilia	Gaiellales	Gaiellaceae	Gaiella	7	8.22574e-06	2	0	0	0	0	0	0	0	0	0	0	0	0	0	5
denovo31188	Actinobacteria	Acidimicrobiia	Acidimicrobiales	Acidimicrobiales Incertae Sedis	Candidatus Microthrix	7	8.22574e-06	0	1	0	0	0	0	2	0	0	0	0	0	3	0	1
denovo40364	Actinobacteria	Actinobacteria	Corynebacteriales	Dietziaceae	Dietzia	7	8.22574e-06	0	0	0	0	2	0	0	0	3	0	0	0	2	0	0
denovo37911	Acidobacteria	Solibacteres	Solibacterales	Solibacteraceae (Subgroup 3)	Bryobacter	7	8.22574e-06	0	0	0	0	0	0	0	0	0	0	0	0	0	0	7
denovo6874	Acidobacteria	Blastocatellia	Blastocatellales	Blastocatellaceae (Subgroup 4)	Aridibacter	7	8.22574e-06	0	0	0	0	0	0	0	1	0	0	0	0	0	0	6
denovo23539	WS6	unclassified	unclassified	unclassified	unclassified	6	7.05064e-06	6	0	0	0	0	0	0	0	0	0	0	0	0	0	0
denovo1389	Verrucomicrobia	Opitutae	Opitutales	Opitutaceae	Opitutus	6	7.05064e-06	4	0	0	0	0	0	0	0	0	0	0	0	0	0	2
denovo14043	Verrucomicrobia	OPB35 soil group	unclassified	unclassified	unclassified	6	7.05064e-06	1	0	0	0	0	1	0	0	0	0	0	0	0	0	4
denovo18886	Verrucomicrobia	Verrucomicrobia Incertae Sedis	Unknown Order	Unknown Family	Candidatus Methylacidiphilum	6	7.05064e-06	0	0	0	0	0	1	2	2	0	1	0	0	0	0	0
denovo26378	Verrucomicrobia	OPB35 soil group	unclassified	unclassified	unclassified	6	7.05064e-06	1	4	0	0	0	0	1	0	0	0	0	0	0	0	0
denovo29048	Verrucomicrobia	Spartobacteria	Chthoniobacterales	DA101 soil group	unclassified	6	7.05064e-06	1	1	0	0	0	0	0	0	0	0	0	0	3	1	0
denovo35173	Verrucomicrobia	OPB35 soil group	unclassified	unclassified	unclassified	6	7.05064e-06	0	0	0	0	0	0	0	0	1	0	0	0	0	0	5
denovo43131	Verrucomicrobia	OPB35 soil group	unclassified	unclassified	unclassified	6	7.05064e-06	4	0	0	0	0	2	0	0	0	0	0	0	0	0	0
denovo5951	Verrucomicrobia	Verrucomicrobiae	Verrucomicrobiales	Verrucomicrobiaceae	unclassified	6	7.05064e-06	0	0	0	0	1	0	0	0	0	2	0	0	1	0	2
denovo8762	Verrucomicrobia	OPB35 soil group	unclassified	unclassified	unclassified	6	7.05064e-06	5	0	1	0	0	0	0	0	0	0	0	0	0	0	0
denovo9989	Verrucomicrobia	OPB35 soil group	unclassified	unclassified	unclassified	6	7.05064e-06	0	0	3	0	0	0	0	0	0	0	0	0	0	0	3
denovo15313	TM6 (Dependentiae)	unclassified	unclassified	unclassified	unclassified	6	7.05064e-06	0	1	0	0	0	0	2	1	0	0	1	0	0	0	1
denovo21242	Spirochaetae	Spirochaetes	Spirochaetales	Brevinemataceae	Brevinema	6	7.05064e-06	5	0	0	0	0	0	1	0	0	0	0	0	0	0	0
denovo2128	Spirochaetae	Spirochaetes	Spirochaetales	Spirochaetaceae	Salinispira	6	7.05064e-06	4	0	2	0	0	0	0	0	0	0	0	0	0	0	0
denovo9116	Spirochaetae	Spirochaetes	Spirochaetales	Leptospiraceae	unclassified	6	7.05064e-06	6	0	0	0	0	0	0	0	0	0	0	0	0	0	0
denovo11707	Proteobacteria	Alphaproteobacteria	Rhodobacterales	Rhodobacteraceae	Paracoccus	6	7.05064e-06	0	0	1	0	4	0	0	1	0	0	0	0	0	0	0
denovo11812	Proteobacteria	Betaproteobacteria	Burkholderiales	Comamonadaceae	unclassified	6	7.05064e-06	0	0	1	0	0	1	0	1	1	1	0	1	0	0	0
denovo12492	Proteobacteria	Betaproteobacteria	Burkholderiales	Oxalobacteraceae	Massilia	6	7.05064e-06	0	0	0	0	2	1	0	0	0	1	2	0	0	0	0
denovo12827	Proteobacteria	Alphaproteobacteria	Sphingomonadales	Sphingomonadaceae	Sphingomonas	6	7.05064e-06	0	0	0	1	0	0	0	0	0	0	0	0	0	0	5
denovo13323	Proteobacteria	Alphaproteobacteria	Caulobacterales	Caulobacteraceae	unclassified	6	7.05064e-06	0	0	0	0	0	0	0	3	0	1	0	1	1	0	0
denovo13818	Proteobacteria	Gammaproteobacteria	unclassified	unclassified	unclassified	6	7.05064e-06	0	0	1	0	0	3	0	0	0	0	0	2	0	0	0
denovo13880	Proteobacteria	Alphaproteobacteria	Rhodospirillales	Acetobacteraceae	Roseomonas	6	7.05064e-06	0	0	0	0	0	0	0	0	0	2	0	2	1	0	1
denovo13995	Proteobacteria	Gammaproteobacteria	Legionellales	Coxiellaceae	Coxiella	6	7.05064e-06	0	0	0	0	0	0	0	0	0	0	0	0	5	0	1
denovo14321	Proteobacteria	Alphaproteobacteria	SAR11 clade	LD12 freshwater group	unclassified	6	7.05064e-06	0	0	0	0	0	4	0	0	0	1	0	0	0	0	1
denovo14505	Proteobacteria	Deltaproteobacteria	Myxococcales	Phaselicystidaceae	Phaselicystis	6	7.05064e-06	1	0	0	0	0	0	0	0	0	0	0	0	0	0	5
denovo1473	Proteobacteria	Betaproteobacteria	Burkholderiales	Burkholderiaceae	Limnobacter	6	7.05064e-06	2	0	0	1	0	1	0	0	0	0	0	1	0	0	1
denovo15145	Proteobacteria	Gammaproteobacteria	Cellvibrionales	Spongiibacteraceae	BD1-7 clade	6	7.05064e-06	0	1	1	0	2	0	0	1	0	0	0	0	0	0	1
denovo15515	Proteobacteria	Alphaproteobacteria	Rhodospirillales	I-10	unclassified	6	7.05064e-06	0	0	0	0	0	2	1	2	1	0	0	0	0	0	0
denovo16492	Proteobacteria	Betaproteobacteria	Burkholderiales	Comamonadaceae	unclassified	6	7.05064e-06	0	1	2	0	0	0	0	0	0	0	0	0	1	0	2
denovo16634	Proteobacteria	Alphaproteobacteria	Rhodospirillales	Acetobacteraceae	Acidiphilium	6	7.05064e-06	0	0	0	0	1	0	0	1	1	0	0	2	1	0	0
denovo17362	Proteobacteria	Alphaproteobacteria	Rhodospirillales	Rhodospirillaceae	Skermanella	6	7.05064e-06	0	0	0	0	0	0	0	0	0	0	0	0	1	0	5
denovo17498	Proteobacteria	Gammaproteobacteria	Cellvibrionales	Cellvibrionaceae	Cellvibrio	6	7.05064e-06	0	1	0	0	0	0	0	1	1	0	1	2	0	0	0
denovo17642	Proteobacteria	Betaproteobacteria	Burkholderiales	Comamonadaceae	unclassified	6	7.05064e-06	0	0	0	0	0	0	0	0	0	0	0	4	2	0	0
denovo18149	Proteobacteria	Alphaproteobacteria	Rhodospirillales	Acetobacteraceae	Craurococcus	6	7.05064e-06	0	0	0	0	0	0	0	0	0	0	0	0	0	3	3
denovo18457	Proteobacteria	Gammaproteobacteria	Legionellales	Coxiellaceae	Coxiella	6	7.05064e-06	0	0	0	6	0	0	0	0	0	0	0	0	0	0	0
denovo19115	Proteobacteria	Gammaproteobacteria	Cellvibrionales	Spongiibacteraceae	BD1-7 clade	6	7.05064e-06	0	0	0	1	1	1	1	0	0	0	0	1	1	0	0
denovo19925	Proteobacteria	Gammaproteobacteria	Legionellales	Coxiellaceae	Aquicella	6	7.05064e-06	6	0	0	0	0	0	0	0	0	0	0	0	0	0	0
denovo20120	Proteobacteria	Alphaproteobacteria	Rhodospirillales	Acetobacteraceae	Roseomonas	6	7.05064e-06	0	1	0	0	0	2	2	0	0	0	0	1	0	0	0
denovo20679	Proteobacteria	Betaproteobacteria	Burkholderiales	Comamonadaceae	unclassified	6	7.05064e-06	0	0	0	0	0	0	0	0	3	1	0	1	0	0	1
denovo21440	Proteobacteria	Gammaproteobacteria	Xanthomonadales	Xanthomonadaceae	unclassified	6	7.05064e-06	0	0	0	0	1	0	0	1	1	1	0	1	1	0	0
denovo21731	Proteobacteria	Alphaproteobacteria	Rhodospirillales	Acetobacteraceae	Roseomonas	6	7.05064e-06	0	0	0	0	0	0	0	0	1	1	0	1	0	2	1
denovo21938	Proteobacteria	Gammaproteobacteria	Cellvibrionales	Cellvibrionaceae	Cellvibrio	6	7.05064e-06	0	0	2	0	0	1	0	0	0	2	0	1	0	0	0
denovo22066	Proteobacteria	Gammaproteobacteria	Xanthomonadales	Xanthomonadales Incertae Sedis	Candidatus Competibacter	6	7.05064e-06	0	0	6	0	0	0	0	0	0	0	0	0	0	0	0
denovo22228	Proteobacteria	Betaproteobacteria	Burkholderiales	Comamonadaceae	Hydrogenophaga	6	7.05064e-06	1	0	0	0	0	0	1	0	0	0	0	1	3	0	0
denovo22329	Proteobacteria	Alphaproteobacteria	Sphingomonadales	Erythrobacteraceae	Altererythrobacter	6	7.05064e-06	5	0	0	0	0	0	0	0	0	0	0	0	0	1	0
denovo24103	Proteobacteria	Betaproteobacteria	Burkholderiales	Comamonadaceae	unclassified	6	7.05064e-06	1	0	0	0	0	2	0	2	0	0	0	0	0	0	1
denovo24588	Proteobacteria	Alphaproteobacteria	Sphingomonadales	Sphingomonadaceae	Sphingomonas	6	7.05064e-06	0	0	0	0	0	2	0	0	1	0	0	0	0	3	0
denovo24667	Proteobacteria	Betaproteobacteria	Burkholderiales	Comamonadaceae	unclassified	6	7.05064e-06	0	0	0	0	0	4	0	0	0	0	1	0	0	0	1
denovo25615	Proteobacteria	Betaproteobacteria	Methylophilales	Methylophilaceae	unclassified	6	7.05064e-06	2	1	1	0	0	2	0	0	0	0	0	0	0	0	0
denovo25659	Proteobacteria	Betaproteobacteria	Burkholderiales	Oxalobacteraceae	Massilia	6	7.05064e-06	0	2	0	0	0	0	0	0	0	0	0	0	0	0	4
denovo26059	Proteobacteria	Alphaproteobacteria	Rhizobiales	Methylobacteriaceae	Methylobacterium	6	7.05064e-06	0	1	0	0	0	0	0	0	0	0	0	0	0	1	4
denovo26502	Proteobacteria	Deltaproteobacteria	Myxococcales	P3OB-42	unclassified	6	7.05064e-06	0	0	0	0	0	3	3	0	0	0	0	0	0	0	0
denovo26577	Proteobacteria	Deltaproteobacteria	SAR324 clade(Marine group B)	unclassified	unclassified	6	7.05064e-06	6	0	0	0	0	0	0	0	0	0	0	0	0	0	0
denovo27098	Proteobacteria	Betaproteobacteria	Neisseriales	Neisseriaceae	Deefgea	6	7.05064e-06	0	3	0	0	0	2	1	0	0	0	0	0	0	0	0
denovo27110	Proteobacteria	Alphaproteobacteria	Sphingomonadales	Sphingomonadaceae	Sphingopyxis	6	7.05064e-06	0	2	0	0	0	0	0	0	0	0	0	0	0	0	4
denovo27241	Proteobacteria	Betaproteobacteria	SC-I-84	unclassified	unclassified	6	7.05064e-06	0	2	0	0	0	0	0	0	0	0	0	0	3	1	0
denovo27509	Proteobacteria	Alphaproteobacteria	Rhodospirillales	Acetobacteraceae	Acidiphilium	6	7.05064e-06	0	0	0	0	0	0	3	0	0	0	0	0	1	1	1
denovo2887	Proteobacteria	Deltaproteobacteria	Syntrophobacterales	Syntrophaceae	unclassified	6	7.05064e-06	0	1	0	0	0	1	0	0	0	0	1	0	0	0	3
denovo28999	Proteobacteria	Betaproteobacteria	Burkholderiales	Comamonadaceae	Variovorax	6	7.05064e-06	0	0	0	0	0	1	1	0	0	1	1	0	0	2	0
denovo29070	Proteobacteria	Alphaproteobacteria	Sphingomonadales	Sphingomonadaceae	Sphingopyxis	6	7.05064e-06	1	0	0	0	0	2	0	0	0	0	1	0	0	1	1
denovo30113	Proteobacteria	Deltaproteobacteria	SAR324 clade(Marine group B)	unclassified	unclassified	6	7.05064e-06	0	0	0	0	0	0	0	0	0	0	0	0	0	1	5
denovo30328	Proteobacteria	Deltaproteobacteria	Myxococcales	Nannocystaceae	unclassified	6	7.05064e-06	6	0	0	0	0	0	0	0	0	0	0	0	0	0	0
denovo30730	Proteobacteria	Gammaproteobacteria	Methylococcales	Methylococcaceae	Methylobacter	6	7.05064e-06	3	0	0	0	0	3	0	0	0	0	0	0	0	0	0
denovo31486	Proteobacteria	Deltaproteobacteria	SAR324 clade(Marine group B)	unclassified	unclassified	6	7.05064e-06	6	0	0	0	0	0	0	0	0	0	0	0	0	0	0
denovo33314	Proteobacteria	Alphaproteobacteria	Rhodobacterales	Rhodobacteraceae	Rhodovulum	6	7.05064e-06	0	0	0	0	0	0	0	3	0	0	0	1	1	1	0
denovo33731	Proteobacteria	Gammaproteobacteria	Aeromonadales	Aeromonadaceae	Aeromonas	6	7.05064e-06	6	0	0	0	0	0	0	0	0	0	0	0	0	0	0
denovo34235	Proteobacteria	Alphaproteobacteria	Rhodospirillales	I-10	unclassified	6	7.05064e-06	0	0	0	0	0	0	1	0	1	1	1	1	1	0	0
denovo34392	Proteobacteria	Epsilonproteobacteria	Campylobacterales	Campylobacteraceae	Arcobacter	6	7.05064e-06	0	3	0	0	2	0	0	0	1	0	0	0	0	0	0
denovo35181	Proteobacteria	Gammaproteobacteria	Pseudomonadales	Pseudomonadaceae	Pseudomonas	6	7.05064e-06	1	3	0	0	2	0	0	0	0	0	0	0	0	0	0
denovo35710	Proteobacteria	Alphaproteobacteria	Rhodospirillales	Acetobacteraceae	unclassified	6	7.05064e-06	0	0	0	0	1	0	0	0	3	1	0	0	1	0	0
denovo35810	Proteobacteria	Gammaproteobacteria	Xanthomonadales	Xanthomonadales Incertae Sedis	Candidatus Competibacter	6	7.05064e-06	0	2	0	0	1	1	0	1	0	0	1	0	0	0	0
denovo36284	Proteobacteria	Betaproteobacteria	Neisseriales	Neisseriaceae	unclassified	6	7.05064e-06	0	0	0	0	0	3	0	2	0	1	0	0	0	0	0
denovo36711	Proteobacteria	Betaproteobacteria	Burkholderiales	Comamonadaceae	Acidovorax	6	7.05064e-06	0	0	0	2	1	0	0	1	1	0	0	0	1	0	0
denovo37423	Proteobacteria	Alphaproteobacteria	Rhodospirillales	Acetobacteraceae	Acidiphilium	6	7.05064e-06	0	0	0	0	0	3	0	1	0	0	2	0	0	0	0
denovo38569	Proteobacteria	Betaproteobacteria	SC-I-84	unclassified	unclassified	6	7.05064e-06	1	0	0	0	0	1	0	0	0	0	0	0	0	0	4
denovo39458	Proteobacteria	Alphaproteobacteria	Rhodobacterales	Rhodobacteraceae	unclassified	6	7.05064e-06	0	0	0	1	0	1	0	1	0	0	3	0	0	0	0
denovo40027	Proteobacteria	Deltaproteobacteria	Myxococcales	Sandaracinaceae	unclassified	6	7.05064e-06	1	0	0	2	0	0	0	0	0	0	3	0	0	0	0
denovo40906	Proteobacteria	Betaproteobacteria	Burkholderiales	Comamonadaceae	Acidovorax	6	7.05064e-06	0	0	0	0	0	2	0	0	0	0	0	0	3	0	1
denovo41006	Proteobacteria	Alphaproteobacteria	Rhodobacterales	Rhodobacteraceae	Paracoccus	6	7.05064e-06	0	0	0	0	0	2	0	0	0	0	0	0	1	0	3
denovo42208	Proteobacteria	Alphaproteobacteria	Rhodospirillales	Acetobacteraceae	Roseomonas	6	7.05064e-06	1	0	1	0	0	1	1	1	0	1	0	0	0	0	0
denovo43302	Proteobacteria	Gammaproteobacteria	Cellvibrionales	Cellvibrionaceae	Cellvibrio	6	7.05064e-06	0	0	0	4	0	1	0	1	0	0	0	0	0	0	0
denovo43876	Proteobacteria	Gammaproteobacteria	Cellvibrionales	Cellvibrionaceae	Cellvibrio	6	7.05064e-06	0	1	1	1	0	0	1	1	0	1	0	0	0	0	0
denovo44060	Proteobacteria	Alphaproteobacteria	Rhodospirillales	Acetobacteraceae	Acidiphilium	6	7.05064e-06	0	0	0	0	2	1	0	1	0	1	1	0	0	0	0
denovo44428	Proteobacteria	Alphaproteobacteria	Rickettsiales	Holosporaceae	unclassified	6	7.05064e-06	0	0	0	0	0	0	0	0	3	0	0	2	1	0	0
denovo4451	Proteobacteria	Betaproteobacteria	Burkholderiales	Oxalobacteraceae	Massilia	6	7.05064e-06	0	0	0	0	0	1	2	3	0	0	0	0	0	0	0
denovo45304	Proteobacteria	Alphaproteobacteria	Rhizobiales	Rhizobiales Incertae Sedis	Bauldia	6	7.05064e-06	6	0	0	0	0	0	0	0	0	0	0	0	0	0	0
denovo4873	Proteobacteria	Deltaproteobacteria	Bdellovibrionales	Bacteriovoracaceae	Peredibacter	6	7.05064e-06	0	0	0	0	0	0	0	1	2	1	2	0	0	0	0
denovo563	Proteobacteria	Betaproteobacteria	Burkholderiales	Comamonadaceae	Hydrogenophaga	6	7.05064e-06	0	0	0	0	0	0	0	0	0	0	0	0	0	2	4
denovo6363	Proteobacteria	Alphaproteobacteria	Rickettsiales	Anaplasmataceae	Neorickettsia	6	7.05064e-06	0	0	0	0	0	0	0	0	0	0	0	0	6	0	0
denovo653	Proteobacteria	Alphaproteobacteria	Caulobacterales	Caulobacteraceae	unclassified	6	7.05064e-06	0	0	0	0	0	1	0	0	2	0	0	2	0	0	1
denovo7126	Proteobacteria	Alphaproteobacteria	Rickettsiales	Rickettsiales Incertae Sedis	Candidatus Finniella	6	7.05064e-06	0	0	0	0	0	0	0	0	0	2	0	4	0	0	0
denovo7382	Proteobacteria	Alphaproteobacteria	Rhodospirillales	Acetobacteraceae	Roseomonas	6	7.05064e-06	3	2	0	0	0	0	0	0	1	0	0	0	0	0	0
denovo7994	Proteobacteria	Alphaproteobacteria	Rhodospirillales	Acetobacteraceae	Roseomonas	6	7.05064e-06	0	1	0	1	1	0	1	0	0	0	0	2	0	0	0
denovo8571	Proteobacteria	Alphaproteobacteria	Rhizobiales	Aurantimonadaceae	unclassified	6	7.05064e-06	0	4	0	0	0	0	0	0	0	0	0	0	0	0	2
denovo8710	Proteobacteria	Gammaproteobacteria	Xanthomonadales	unclassified	unclassified	6	7.05064e-06	0	0	0	0	0	0	0	3	1	2	0	0	0	0	0
denovo8962	Proteobacteria	Gammaproteobacteria	Xanthomonadales	unclassified	unclassified	6	7.05064e-06	0	0	4	0	0	0	2	0	0	0	0	0	0	0	0
denovo9284	Proteobacteria	Betaproteobacteria	Burkholderiales	Comamonadaceae	unclassified	6	7.05064e-06	0	0	0	0	0	1	2	1	1	0	0	0	1	0	0
denovo9424	Proteobacteria	Alphaproteobacteria	Rhodobacterales	Rhodobacteraceae	unclassified	6	7.05064e-06	0	0	0	0	0	3	0	0	1	0	1	0	1	0	0
denovo11913	Planctomycetes	vadinHA49	unclassified	unclassified	unclassified	6	7.05064e-06	3	1	0	0	0	1	0	0	0	0	1	0	0	0	0
denovo14965	Planctomycetes	Phycisphaerae	Phycisphaerales	Phycisphaeraceae	CL500-3	6	7.05064e-06	0	0	0	0	2	0	2	0	0	0	2	0	0	0	0
denovo18826	Planctomycetes	Phycisphaerae	Phycisphaerales	Phycisphaeraceae	CL500-3	6	7.05064e-06	0	0	1	3	0	1	1	0	0	0	0	0	0	0	0
denovo28055	Planctomycetes	OM190	unclassified	unclassified	unclassified	6	7.05064e-06	6	0	0	0	0	0	0	0	0	0	0	0	0	0	0
denovo7618	Omnitrophica	unclassified	unclassified	unclassified	unclassified	6	7.05064e-06	6	0	0	0	0	0	0	0	0	0	0	0	0	0	0
denovo24635	Ignavibacteriae	Ignavibacteria	Ignavibacteriales	SR-FBR-L83	unclassified	6	7.05064e-06	0	0	0	0	0	6	0	0	0	0	0	0	0	0	0
denovo4312	Ignavibacteriae	Ignavibacteria	Ignavibacteriales	BSV26	unclassified	6	7.05064e-06	6	0	0	0	0	0	0	0	0	0	0	0	0	0	0
denovo44358	Ignavibacteriae	Ignavibacteria	Ignavibacteriales	BSV26	unclassified Chlorobi bacterium	6	7.05064e-06	4	0	0	0	0	2	0	0	0	0	0	0	0	0	0
denovo30176	Gemmatimonadetes	Gemmatimonadetes	Gemmatimonadales	Gemmatimonadaceae	unclassified	6	7.05064e-06	0	0	0	0	1	0	2	0	0	0	1	0	0	2	0
denovo27902	Firmicutes	Clostridia	Clostridiales	Ruminococcaceae	Ruminiclostridium 1	6	7.05064e-06	0	4	0	0	0	0	2	0	0	0	0	0	0	0	0
denovo33503	Firmicutes	Clostridia	Clostridiales	Family XII	Fusibacter	6	7.05064e-06	2	1	0	0	0	2	0	0	1	0	0	0	0	0	0
denovo4303	Firmicutes	Clostridia	Clostridiales	Family XII	Acidaminobacter	6	7.05064e-06	0	0	0	0	0	6	0	0	0	0	0	0	0	0	0
denovo44220	Firmicutes	Clostridia	Clostridiales	Clostridiaceae 1	Clostridium sensu stricto 13	6	7.05064e-06	2	2	0	0	0	0	1	0	0	0	1	0	0	0	0
denovo31010	Deinococcus-Thermus	Deinococci	Deinococcales	Deinococcaceae	Deinococcus	6	7.05064e-06	6	0	0	0	0	0	0	0	0	0	0	0	0	0	0
denovo39066	Deinococcus-Thermus	Deinococci	Deinococcales	Deinococcaceae	Deinococcus	6	7.05064e-06	0	0	0	0	0	0	2	0	0	0	0	0	0	0	4
denovo4487	Deinococcus-Thermus	Deinococci	Deinococcales	Deinococcaceae	Deinococcus	6	7.05064e-06	0	0	0	0	0	0	0	0	0	0	0	0	5	1	0
denovo8464	Deferribacteres	Deferribacteres Incertae Sedis	Unknown Order	Unknown Family	Caldithrix	6	7.05064e-06	0	3	0	0	0	2	1	0	0	0	0	0	0	0	0
denovo12792	Cyanobacteria	Cyanobacteria	SubsectionI	FamilyI	Microcystis	6	7.05064e-06	0	1	0	1	0	0	0	2	0	0	0	0	1	0	1
denovo12812	Cyanobacteria	Cyanobacteria	SubsectionI	FamilyI	Microcystis	6	7.05064e-06	1	1	2	0	0	0	0	0	1	0	1	0	0	0	0
denovo1451	Cyanobacteria	Cyanobacteria	SubsectionI	FamilyI	Microcystis	6	7.05064e-06	0	0	0	2	3	0	0	0	0	0	0	0	1	0	0
denovo14564	Cyanobacteria	Cyanobacteria	SubsectionI	FamilyI	Microcystis	6	7.05064e-06	0	0	0	0	1	0	0	0	2	0	2	1	0	0	0
denovo16893	Cyanobacteria	Cyanobacteria	SubsectionI	FamilyI	Microcystis	6	7.05064e-06	0	0	0	1	1	1	0	1	1	0	0	0	0	1	0
denovo30163	Cyanobacteria	Cyanobacteria	SubsectionI	FamilyI	Microcystis	6	7.05064e-06	1	0	0	1	0	0	1	0	1	0	0	0	2	0	0
denovo31931	Cyanobacteria	Cyanobacteria	SubsectionII	FamilyII	Chroococcidiopsis	6	7.05064e-06	1	0	0	0	0	0	0	0	0	0	4	1	0	0	0
denovo33389	Cyanobacteria	Cyanobacteria	SubsectionI	FamilyI	Microcystis	6	7.05064e-06	0	1	0	0	0	0	1	0	0	1	1	1	1	0	0
denovo33805	Cyanobacteria	Cyanobacteria	SubsectionI	FamilyI	Microcystis	6	7.05064e-06	0	0	0	1	0	0	0	0	1	0	1	1	0	1	1
denovo34758	Cyanobacteria	Cyanobacteria	SubsectionI	FamilyI	Gleocapsa	6	7.05064e-06	0	0	0	0	0	0	0	0	0	0	6	0	0	0	0
denovo35174	Cyanobacteria	Cyanobacteria	SubsectionI	FamilyI	Microcystis	6	7.05064e-06	0	0	0	2	0	0	1	1	0	0	1	1	0	0	0
denovo38174	Cyanobacteria	Cyanobacteria	SubsectionI	FamilyI	Microcystis	6	7.05064e-06	0	0	0	0	0	0	1	1	0	1	0	3	0	0	0
denovo40310	Cyanobacteria	Cyanobacteria	SubsectionI	FamilyI	Microcystis	6	7.05064e-06	0	0	0	0	0	1	0	1	1	1	0	1	0	1	0
denovo40788	Cyanobacteria	Cyanobacteria	SubsectionI	FamilyI	Microcystis	6	7.05064e-06	0	1	1	0	0	0	1	0	0	1	1	0	0	1	0
denovo41899	Cyanobacteria	Cyanobacteria	SubsectionI	FamilyI	Microcystis	6	7.05064e-06	0	0	0	0	0	1	1	0	0	1	0	3	0	0	0
denovo42170	Cyanobacteria	Cyanobacteria	SubsectionI	FamilyI	Microcystis	6	7.05064e-06	0	0	0	0	0	1	0	0	1	0	1	1	2	0	0
denovo5226	Cyanobacteria	Cyanobacteria	SubsectionI	FamilyI	Microcystis	6	7.05064e-06	0	0	0	0	0	0	0	0	1	1	1	3	0	0	0
denovo5817	Cyanobacteria	Cyanobacteria	SubsectionI	FamilyI	Microcystis	6	7.05064e-06	1	0	0	0	1	0	0	1	2	0	0	0	0	1	0
denovo6374	Cyanobacteria	Cyanobacteria	SubsectionI	FamilyI	unclassified	6	7.05064e-06	0	0	0	0	0	1	0	0	0	0	0	2	2	0	1
denovo7110	Cyanobacteria	Cyanobacteria	SubsectionIII	FamilyI	Phormidium	6	7.05064e-06	0	0	0	0	0	0	0	0	0	0	6	0	0	0	0
denovo11746	Chloroflexi	Dehalococcoidia	MSBL5	unclassified	unclassified	6	7.05064e-06	1	0	0	0	0	3	2	0	0	0	0	0	0	0	0
denovo12838	Chloroflexi	Dehalococcoidia	Dehalococcoidales	unclassified	unclassified	6	7.05064e-06	6	0	0	0	0	0	0	0	0	0	0	0	0	0	0
denovo16037	Chloroflexi	Anaerolineae	Anaerolineales	Anaerolineaceae	unclassified	6	7.05064e-06	0	0	0	0	0	1	2	2	0	0	0	0	0	0	1
denovo1683	Chloroflexi	Dehalococcoidia	MSBL5	unclassified	unclassified	6	7.05064e-06	5	0	0	0	0	0	0	1	0	0	0	0	0	0	0
denovo18329	Chloroflexi	Anaerolineae	Anaerolineales	Anaerolineaceae	Anaerolinea	6	7.05064e-06	0	2	0	0	0	0	0	4	0	0	0	0	0	0	0
denovo25336	Chloroflexi	Anaerolineae	Anaerolineales	Anaerolineaceae	unclassified	6	7.05064e-06	6	0	0	0	0	0	0	0	0	0	0	0	0	0	0
denovo28366	Chloroflexi	Anaerolineae	Anaerolineales	Anaerolineaceae	unclassified	6	7.05064e-06	3	0	1	1	0	0	0	0	0	0	0	0	0	0	1
denovo29208	Chloroflexi	Dehalococcoidia	GIF3	unclassified	unclassified	6	7.05064e-06	0	6	0	0	0	0	0	0	0	0	0	0	0	0	0
denovo30183	Chloroflexi	Anaerolineae	Anaerolineales	Anaerolineaceae	unclassified	6	7.05064e-06	0	3	1	0	0	1	0	0	0	1	0	0	0	0	0
denovo31193	Chloroflexi	Anaerolineae	Anaerolineales	Anaerolineaceae	Anaerolinea	6	7.05064e-06	6	0	0	0	0	0	0	0	0	0	0	0	0	0	0
denovo34703	Chloroflexi	SBR2076	unclassified	unclassified	unclassified	6	7.05064e-06	6	0	0	0	0	0	0	0	0	0	0	0	0	0	0
denovo44197	Chloroflexi	Anaerolineae	Anaerolineales	Anaerolineaceae	unclassified	6	7.05064e-06	2	1	0	0	0	2	1	0	0	0	0	0	0	0	0
denovo8385	Chloroflexi	Anaerolineae	Anaerolineales	Anaerolineaceae	unclassified	6	7.05064e-06	6	0	0	0	0	0	0	0	0	0	0	0	0	0	0
denovo8929	Chloroflexi	Anaerolineae	Anaerolineales	Anaerolineaceae	unclassified	6	7.05064e-06	2	0	1	0	0	2	1	0	0	0	0	0	0	0	0
denovo4545	Chlorobi	Chlorobia	Chlorobiales	SJA-28	unclassified	6	7.05064e-06	0	1	0	0	0	0	5	0	0	0	0	0	0	0	0
denovo28750	Chlamydiae	Chlamydiae	Chlamydiales	cvE6	unclassified	6	7.05064e-06	0	0	0	0	0	0	0	0	1	5	0	0	0	0	0
denovo14453	Bacteroidetes	unclassified	unclassified	unclassified	unclassified	6	7.05064e-06	0	0	0	0	0	0	0	0	0	0	0	6	0	0	0
denovo16872	Bacteroidetes	Sphingobacteriia	Sphingobacteriales	Chitinophagaceae	unclassified	6	7.05064e-06	0	0	1	0	0	2	0	0	0	0	3	0	0	0	0
denovo18079	Bacteroidetes	Sphingobacteriia	Sphingobacteriales	Chitinophagaceae	unclassified	6	7.05064e-06	0	6	0	0	0	0	0	0	0	0	0	0	0	0	0
denovo21088	Bacteroidetes	Sphingobacteriia	Sphingobacteriales	LiUU-11-161	unclassified Bacteroidetes bacterium	6	7.05064e-06	0	0	0	0	0	0	0	0	0	2	2	1	0	1	0
denovo22769	Bacteroidetes	Sphingobacteriia	Sphingobacteriales	KD3-93	unclassified	6	7.05064e-06	0	0	0	0	6	0	0	0	0	0	0	0	0	0	0
denovo23702	Bacteroidetes	Cytophagia	Cytophagales	Cytophagaceae	Persicitalea	6	7.05064e-06	0	2	0	0	0	1	0	0	0	0	3	0	0	0	0
denovo26154	Bacteroidetes	SB-5	unclassified organism	unclassified	unclassified	6	7.05064e-06	0	0	0	0	0	1	2	0	0	0	0	0	0	3	0
denovo26422	Bacteroidetes	Flavobacteriia	Flavobacteriales	Flavobacteriaceae	Flavobacterium	6	7.05064e-06	0	0	0	1	0	5	0	0	0	0	0	0	0	0	0
denovo27169	Bacteroidetes	Flavobacteriia	Flavobacteriales	Cryomorphaceae	Fluviicola	6	7.05064e-06	0	1	0	0	0	0	0	0	2	1	2	0	0	0	0
denovo28192	Bacteroidetes	Sphingobacteriia	Sphingobacteriales	Sphingobacteriaceae	Solitalea	6	7.05064e-06	0	3	0	2	0	1	0	0	0	0	0	0	0	0	0
denovo29346	Bacteroidetes	Cytophagia	Cytophagales	Flammeovirgaceae	unclassified	6	7.05064e-06	0	0	4	0	0	2	0	0	0	0	0	0	0	0	0
denovo35235	Bacteroidetes	Bacteroidetes vadinHA17	unclassified	unclassified	unclassified	6	7.05064e-06	1	0	2	0	0	3	0	0	0	0	0	0	0	0	0
denovo35348	Bacteroidetes	Bacteroidia	Bacteroidales	Bacteroidaceae	Bacteroides	6	7.05064e-06	0	2	0	0	0	0	0	0	4	0	0	0	0	0	0
denovo4432	Bacteroidetes	Sphingobacteriia	Sphingobacteriales	Saprospiraceae	unclassified	6	7.05064e-06	0	0	0	0	0	0	2	0	0	0	0	0	0	0	4
denovo44809	Bacteroidetes	Cytophagia	Cytophagales	Cytophagaceae	unclassified	6	7.05064e-06	0	0	0	0	0	6	0	0	0	0	0	0	0	0	0
denovo5733	Bacteroidetes	Flavobacteriia	Flavobacteriales	Flavobacteriaceae	Maritimimonas	6	7.05064e-06	5	1	0	0	0	0	0	0	0	0	0	0	0	0	0
denovo5739	Bacteroidetes	SB-5	unclassified	unclassified	unclassified	6	7.05064e-06	0	0	2	0	0	2	0	0	1	0	0	0	0	0	1
denovo6287	Bacteroidetes	microbial mat metagenome	unclassified	unclassified	unclassified	6	7.05064e-06	6	0	0	0	0	0	0	0	0	0	0	0	0	0	0
denovo6422	Bacteroidetes	Cytophagia	Cytophagales	Cytophagaceae	Adhaeribacter	6	7.05064e-06	2	0	0	0	0	0	0	0	0	0	0	0	0	0	4
denovo40887	Armatimonadetes	Armatimonadia	Armatimonadales	Armatimonadaceae	Armatimonas	6	7.05064e-06	0	0	0	0	0	0	0	0	1	1	0	0	2	0	2
denovo12344	Aminicenantes	unclassified	unclassified	unclassified	unclassified	6	7.05064e-06	5	1	0	0	0	0	0	0	0	0	0	0	0	0	0
denovo16284	Aminicenantes	unclassified	unclassified	unclassified	unclassified	6	7.05064e-06	2	1	0	0	0	1	0	0	0	0	0	0	0	2	0
denovo15590	Actinobacteria	Actinobacteria	Frankiales	Sporichthyaceae	hgcI clade	6	7.05064e-06	0	0	0	0	0	5	0	0	0	0	0	0	0	0	1
denovo1648	Actinobacteria	Acidimicrobiia	Acidimicrobiales	Acidimicrobiaceae	CL500-29 marine group	6	7.05064e-06	0	0	0	0	0	1	0	0	0	0	1	0	1	0	3
denovo25220	Actinobacteria	Acidimicrobiia	Acidimicrobiales	Iamiaceae	Iamia	6	7.05064e-06	0	0	0	0	0	0	0	0	0	1	0	0	0	1	4
denovo33491	Actinobacteria	Acidimicrobiia	Acidimicrobiales	Acidimicrobiaceae	CL500-29 marine group	6	7.05064e-06	1	0	0	0	0	0	0	0	0	0	2	1	0	1	1
denovo35707	Actinobacteria	Actinobacteria	Frankiales	Cryptosporangiaceae	Fodinicola	6	7.05064e-06	0	5	0	0	1	0	0	0	0	0	0	0	0	0	0
denovo38214	Actinobacteria	Acidimicrobiia	Acidimicrobiales	Acidimicrobiaceae	unclassified	6	7.05064e-06	0	0	0	0	0	1	0	3	0	0	2	0	0	0	0
denovo38255	Actinobacteria	Actinobacteria	Frankiales	Geodermatophilaceae	Blastococcus	6	7.05064e-06	0	0	0	0	1	3	0	0	1	0	0	0	0	0	1
denovo41063	Actinobacteria	Actinobacteria	Kineosporiales	Kineosporiaceae	Quadrisphaera	6	7.05064e-06	5	0	0	0	0	0	0	0	0	0	0	0	0	0	1
denovo4256	Actinobacteria	Actinobacteria	Frankiales	Sporichthyaceae	hgcI clade	6	7.05064e-06	0	0	0	0	0	1	0	0	0	0	1	0	0	0	4
denovo8085	Actinobacteria	Acidimicrobiia	Acidimicrobiales	unclassified	unclassified	6	7.05064e-06	0	0	0	0	0	0	1	1	0	0	0	0	2	0	2
denovo1035	Verrucomicrobia	OPB35 soil group	unclassified	unclassified	unclassified	5	5.87553e-06	0	0	0	0	0	2	0	0	0	0	0	0	0	0	3
denovo13108	Verrucomicrobia	OPB35 soil group	unclassified	unclassified	unclassified	5	5.87553e-06	0	2	0	0	0	1	0	2	0	0	0	0	0	0	0
denovo1759	Verrucomicrobia	Spartobacteria	Chthoniobacterales	Chthoniobacterales Incertae Sedis	Terrimicrobium	5	5.87553e-06	0	0	0	0	0	0	0	0	0	0	0	1	2	1	1
denovo22302	Verrucomicrobia	OPB35 soil group	unclassified	unclassified	unclassified	5	5.87553e-06	0	0	0	0	0	0	0	1	0	0	0	0	1	0	3
denovo2270	Verrucomicrobia	Spartobacteria	Chthoniobacterales	DA101 soil group	unclassified	5	5.87553e-06	0	0	0	0	0	0	0	0	0	0	0	0	2	1	2
denovo34530	Verrucomicrobia	Spartobacteria	Chthoniobacterales	DA101 soil group	unclassified	5	5.87553e-06	1	0	0	0	0	0	0	0	0	1	0	0	1	1	1
denovo4286	Verrucomicrobia	Opitutae	Opitutae vadinHA64	unclassified	unclassified	5	5.87553e-06	0	0	0	0	0	1	0	0	1	0	1	0	0	0	2
denovo4557	Verrucomicrobia	OPB35 soil group	unclassified	unclassified	unclassified	5	5.87553e-06	0	0	1	2	1	0	0	0	0	0	0	0	0	1	0
denovo8660	Verrucomicrobia	OPB35 soil group	unclassified	unclassified	unclassified	5	5.87553e-06	0	3	0	0	0	1	0	0	0	0	0	0	0	0	1
denovo924	Verrucomicrobia	OPB35 soil group	unclassified	unclassified	unclassified	5	5.87553e-06	5	0	0	0	0	0	0	0	0	0	0	0	0	0	0
denovo7503	SR1 (Absconditabacteria)	unclassified candidate division SR1 bacterium	unclassified	unclassified	unclassified	5	5.87553e-06	4	1	0	0	0	0	0	0	0	0	0	0	0	0	0
denovo14348	Spirochaetae	Spirochaetes	Spirochaetales	Leptospiraceae	unclassified	5	5.87553e-06	0	0	0	0	0	5	0	0	0	0	0	0	0	0	0
denovo2964	Spirochaetae	Spirochaetes	Spirochaetales	Spirochaetaceae	Treponema	5	5.87553e-06	5	0	0	0	0	0	0	0	0	0	0	0	0	0	0
denovo15142	Saccharibacteria	unclassified	unclassified	unclassified	unclassified	5	5.87553e-06	0	0	0	0	0	0	0	0	0	5	0	0	0	0	0
denovo16970	RBG-1 (Zixibacteria)	unclassified	unclassified	unclassified	unclassified	5	5.87553e-06	0	0	0	0	0	4	1	0	0	0	0	0	0	0	0
denovo10133	Proteobacteria	Alphaproteobacteria	Rickettsiales	SM2D12	unclassified	5	5.87553e-06	0	0	0	0	0	0	0	0	0	0	0	0	1	3	1
denovo10365	Proteobacteria	Alphaproteobacteria	Caulobacterales	Caulobacteraceae	unclassified	5	5.87553e-06	0	0	0	0	0	0	0	0	0	0	0	5	0	0	0
denovo10420	Proteobacteria	Gammaproteobacteria	Xanthomonadales	Xanthomonadaceae	unclassified	5	5.87553e-06	0	0	0	0	0	0	1	0	3	0	0	0	0	1	0
denovo10503	Proteobacteria	Gammaproteobacteria	Alteromonadales	Shewanellaceae	Shewanella	5	5.87553e-06	0	0	0	0	0	0	0	5	0	0	0	0	0	0	0
denovo10778	Proteobacteria	Deltaproteobacteria	Myxococcales	Polyangiaceae	Sorangium	5	5.87553e-06	0	0	0	0	0	0	0	0	2	0	0	0	0	0	3
denovo11265	Proteobacteria	Gammaproteobacteria	Pseudomonadales	Pseudomonadaceae	Pseudomonas	5	5.87553e-06	0	0	0	0	0	0	2	0	0	0	0	0	0	0	3
denovo1136	Proteobacteria	Deltaproteobacteria	Oligoflexales	Oligoflexaceae	unclassified	5	5.87553e-06	0	0	0	0	0	1	2	2	0	0	0	0	0	0	0
denovo11593	Proteobacteria	Betaproteobacteria	DR-16	unclassified	unclassified	5	5.87553e-06	0	0	0	0	0	4	0	0	1	0	0	0	0	0	0
denovo1242	Proteobacteria	Alphaproteobacteria	Caulobacterales	Caulobacteraceae	Caulobacter	5	5.87553e-06	0	3	0	0	0	0	0	0	0	0	0	0	0	0	2
denovo1362	Proteobacteria	Gammaproteobacteria	Xanthomonadales	unclassified	unclassified	5	5.87553e-06	0	0	1	0	0	0	0	0	0	1	1	0	2	0	0
denovo15078	Proteobacteria	Alphaproteobacteria	Rhodobacterales	Rhodobacteraceae	unclassified	5	5.87553e-06	0	1	0	0	1	1	0	0	0	1	1	0	0	0	0
denovo1512	Proteobacteria	Gammaproteobacteria	Xanthomonadales	Xanthomonadaceae	Arenimonas	5	5.87553e-06	0	0	2	1	0	0	0	0	0	1	0	0	0	1	0
denovo15808	Proteobacteria	Betaproteobacteria	Burkholderiales	Comamonadaceae	unclassified	5	5.87553e-06	1	0	0	0	0	1	0	2	0	0	0	0	0	0	1
denovo16061	Proteobacteria	Betaproteobacteria	Nitrosomonadales	Nitrosomonadaceae	unclassified	5	5.87553e-06	0	1	0	0	0	0	1	0	0	0	0	0	0	3	0
denovo16168	Proteobacteria	Betaproteobacteria	Burkholderiales	Comamonadaceae	unclassified	5	5.87553e-06	0	0	0	0	0	1	2	0	0	0	0	2	0	0	0
denovo16384	Proteobacteria	Alphaproteobacteria	SAR11 clade	LD12 freshwater group	unclassified	5	5.87553e-06	0	0	0	0	0	2	0	0	0	0	1	0	0	0	2
denovo16574	Proteobacteria	Betaproteobacteria	Nitrosomonadales	Nitrosomonadaceae	unclassified	5	5.87553e-06	0	0	0	0	0	2	0	0	0	0	0	0	0	3	0
denovo16936	Proteobacteria	Alphaproteobacteria	Rhodospirillales	Acetobacteraceae	Roseomonas	5	5.87553e-06	0	0	0	1	0	0	1	1	0	0	0	0	0	2	0
denovo17287	Proteobacteria	Deltaproteobacteria	Syntrophobacterales	Syntrophaceae	Desulfomonile	5	5.87553e-06	5	0	0	0	0	0	0	0	0	0	0	0	0	0	0
denovo17656	Proteobacteria	Deltaproteobacteria	Bradymonadales	unclassified	unclassified	5	5.87553e-06	0	0	0	1	0	0	0	0	0	1	3	0	0	0	0
denovo18043	Proteobacteria	Betaproteobacteria	Burkholderiales	Comamonadaceae	unclassified	5	5.87553e-06	0	0	0	0	0	0	2	0	0	0	1	1	1	0	0
denovo18361	Proteobacteria	Alphaproteobacteria	Caulobacterales	Caulobacteraceae	unclassified	5	5.87553e-06	0	0	0	0	0	0	0	1	3	0	0	0	1	0	0
denovo19014	Proteobacteria	Deltaproteobacteria	Bdellovibrionales	Bdellovibrionaceae	Bdellovibrio	5	5.87553e-06	2	1	0	0	0	2	0	0	0	0	0	0	0	0	0
denovo19182	Proteobacteria	Deltaproteobacteria	Sva0485	unclassified	unclassified	5	5.87553e-06	3	0	0	0	0	2	0	0	0	0	0	0	0	0	0
denovo19262	Proteobacteria	Gammaproteobacteria	unclassified	unclassified gamma proteobacterium	unclassified	5	5.87553e-06	0	0	0	0	0	5	0	0	0	0	0	0	0	0	0
denovo19494	Proteobacteria	Betaproteobacteria	Burkholderiales	Comamonadaceae	unclassified	5	5.87553e-06	0	0	0	1	0	1	0	0	0	0	0	0	0	0	3
denovo19834	Proteobacteria	Betaproteobacteria	unclassified	unclassified	unclassified	5	5.87553e-06	0	0	0	0	0	5	0	0	0	0	0	0	0	0	0
denovo20084	Proteobacteria	Betaproteobacteria	Burkholderiales	Comamonadaceae	unclassified	5	5.87553e-06	1	1	0	1	0	0	2	0	0	0	0	0	0	0	0
denovo20807	Proteobacteria	Gammaproteobacteria	Oceanospirillales	Oceanospirillaceae	Pseudohongiella	5	5.87553e-06	0	0	0	0	0	3	0	0	1	0	0	0	0	0	1
denovo21406	Proteobacteria	Gammaproteobacteria	Methylococcales	Crenotrichaceae	Crenothrix	5	5.87553e-06	5	0	0	0	0	0	0	0	0	0	0	0	0	0	0
denovo22113	Proteobacteria	Gammaproteobacteria	Xanthomonadales	Xanthomonadales Incertae Sedis	Candidatus Competibacter	5	5.87553e-06	1	0	0	0	0	3	1	0	0	0	0	0	0	0	0
denovo22507	Proteobacteria	Betaproteobacteria	Rhodocyclales	Rhodocyclaceae	Denitratisoma	5	5.87553e-06	0	0	1	0	0	0	3	1	0	0	0	0	0	0	0
denovo22752	Proteobacteria	Betaproteobacteria	Nitrosomonadales	Nitrosomonadaceae	unclassified	5	5.87553e-06	0	0	0	0	1	3	1	0	0	0	0	0	0	0	0
denovo23730	Proteobacteria	Gammaproteobacteria	Legionellales	Legionellaceae	Legionella	5	5.87553e-06	0	0	0	0	2	0	0	0	0	0	1	0	0	2	0
denovo2386	Proteobacteria	Betaproteobacteria	Neisseriales	Neisseriaceae	unclassified	5	5.87553e-06	0	5	0	0	0	0	0	0	0	0	0	0	0	0	0
denovo2387	Proteobacteria	Betaproteobacteria	Rhodocyclales	Rhodocyclaceae	unclassified	5	5.87553e-06	0	0	0	0	0	0	1	1	1	0	1	1	0	0	0
denovo24684	Proteobacteria	Alphaproteobacteria	Rhodobacterales	Rhodobacteraceae	Rhodobacter	5	5.87553e-06	0	0	0	0	0	0	2	1	0	0	1	0	0	1	0
denovo24788	Proteobacteria	Alphaproteobacteria	Rickettsiales	Rickettsiales Incertae Sedis	unclassified	5	5.87553e-06	0	0	0	1	4	0	0	0	0	0	0	0	0	0	0
denovo2510	Proteobacteria	Alphaproteobacteria	Rhizobiales	Rhizobiales Incertae Sedis	Alsobacter	5	5.87553e-06	0	0	0	0	0	1	0	0	1	0	0	0	0	0	3
denovo25443	Proteobacteria	Alphaproteobacteria	Rhodospirillales	Acetobacteraceae	Acidiphilium	5	5.87553e-06	0	0	0	0	2	0	0	0	0	3	0	0	0	0	0
denovo26152	Proteobacteria	Betaproteobacteria	Burkholderiales	Comamonadaceae	Variovorax	5	5.87553e-06	0	0	0	0	0	2	0	0	0	0	0	0	1	2	0
denovo26177	Proteobacteria	Alphaproteobacteria	Rhizobiales	Hyphomicrobiaceae	Hyphomicrobium	5	5.87553e-06	0	0	0	0	0	1	0	0	0	0	4	0	0	0	0
denovo26260	Proteobacteria	Gammaproteobacteria	Xanthomonadales	unclassified	unclassified	5	5.87553e-06	0	1	0	0	0	0	0	0	0	0	0	0	1	1	2
denovo26371	Proteobacteria	Gammaproteobacteria	Xanthomonadales	Xanthomonadaceae	unclassified	5	5.87553e-06	0	0	0	1	0	0	1	0	0	1	0	0	0	0	2
denovo27338	Proteobacteria	Betaproteobacteria	Burkholderiales	Comamonadaceae	Comamonas	5	5.87553e-06	0	0	0	0	0	2	0	0	0	0	0	3	0	0	0
denovo27391	Proteobacteria	Gammaproteobacteria	Xanthomonadales	Xanthomonadales Incertae Sedis	unclassified	5	5.87553e-06	2	2	0	0	0	0	0	0	0	0	0	0	0	0	1
denovo28021	Proteobacteria	Alphaproteobacteria	Rhizobiales	Phyllobacteriaceae	unclassified	5	5.87553e-06	0	0	3	0	0	0	0	0	1	0	0	1	0	0	0
denovo28151	Proteobacteria	Alphaproteobacteria	Rickettsiales	Holosporaceae	Holospora	5	5.87553e-06	0	0	0	0	0	0	0	0	0	5	0	0	0	0	0
denovo28693	Proteobacteria	Deltaproteobacteria	Myxococcales	PS-B29	unclassified	5	5.87553e-06	5	0	0	0	0	0	0	0	0	0	0	0	0	0	0
denovo2911	Proteobacteria	Alphaproteobacteria	Rickettsiales	Rickettsiales Incertae Sedis	Candidatus Finniella	5	5.87553e-06	0	0	0	0	0	0	0	0	0	0	1	0	1	3	0
denovo29926	Proteobacteria	Alphaproteobacteria	Rhodobacterales	Rhodobacteraceae	Rhodobacter	5	5.87553e-06	0	0	1	0	0	0	0	3	1	0	0	0	0	0	0
denovo30565	Proteobacteria	Betaproteobacteria	Methylophilales	Methylophilaceae	Methylotenera	5	5.87553e-06	0	0	0	0	0	0	0	0	1	0	1	1	0	0	2
denovo31405	Proteobacteria	Alphaproteobacteria	Rhizobiales	Rhizobiaceae	Rhizobium	5	5.87553e-06	0	0	0	0	0	0	0	0	0	0	2	0	0	0	3
denovo31866	Proteobacteria	Deltaproteobacteria	Sva0485	unclassified	unclassified	5	5.87553e-06	0	1	0	0	0	2	0	0	0	0	0	0	2	0	0
denovo32015	Proteobacteria	Alphaproteobacteria	Rhodospirillales	Acetobacteraceae	Roseomonas	5	5.87553e-06	0	1	0	0	0	3	1	0	0	0	0	0	0	0	0
denovo32735	Proteobacteria	Alphaproteobacteria	Rhodospirillales	Acetobacteraceae	Roseomonas	5	5.87553e-06	1	0	0	0	1	1	0	0	0	1	0	0	0	0	1
denovo33509	Proteobacteria	Betaproteobacteria	Burkholderiales	Oxalobacteraceae	Noviherbaspirillum	5	5.87553e-06	0	0	0	0	0	1	0	0	0	0	0	0	0	1	3
denovo33774	Proteobacteria	Alphaproteobacteria	Sphingomonadales	Erythrobacteraceae	unclassified	5	5.87553e-06	0	0	0	0	0	0	0	0	1	1	3	0	0	0	0
denovo34130	Proteobacteria	Alphaproteobacteria	Rhodospirillales	Acetobacteraceae	Roseomonas	5	5.87553e-06	0	0	1	0	0	0	1	1	0	0	1	0	0	0	1
denovo34541	Proteobacteria	Deltaproteobacteria	Myxococcales	Sandaracinaceae	unclassified	5	5.87553e-06	0	0	0	0	0	0	0	0	1	1	2	0	0	0	1
denovo34812	Proteobacteria	Deltaproteobacteria	Bdellovibrionales	Bdellovibrionaceae	OM27 clade	5	5.87553e-06	3	1	0	0	1	0	0	0	0	0	0	0	0	0	0
denovo35080	Proteobacteria	Gammaproteobacteria	Oceanospirillales	Oceanospirillaceae	Pseudohongiella	5	5.87553e-06	0	0	0	0	0	0	4	0	0	0	0	0	0	0	1
denovo35475	Proteobacteria	Alphaproteobacteria	Rhodobacterales	Rhodobacteraceae	unclassified	5	5.87553e-06	0	0	0	0	0	4	0	0	0	0	0	0	1	0	0
denovo35527	Proteobacteria	Gammaproteobacteria	unclassified	unclassified	unclassified	5	5.87553e-06	5	0	0	0	0	0	0	0	0	0	0	0	0	0	0
denovo35551	Proteobacteria	Alphaproteobacteria	Sphingomonadales	Erythrobacteraceae	unclassified	5	5.87553e-06	0	0	0	0	0	1	0	0	0	0	0	0	1	3	0
denovo36	Proteobacteria	Deltaproteobacteria	Myxococcales	Haliangiaceae	Haliangium	5	5.87553e-06	0	0	0	0	0	0	0	0	0	0	5	0	0	0	0
denovo36079	Proteobacteria	Alphaproteobacteria	Sphingomonadales	Sphingomonadaceae	Sphingomonas	5	5.87553e-06	0	0	0	0	0	0	0	0	0	0	0	0	0	0	5
denovo36296	Proteobacteria	Alphaproteobacteria	Rhodospirillales	Acetobacteraceae	Roseomonas	5	5.87553e-06	0	0	0	0	1	1	0	0	1	0	0	2	0	0	0
denovo3645	Proteobacteria	Deltaproteobacteria	Myxococcales	Sandaracinaceae	Sandaracinus	5	5.87553e-06	4	0	1	0	0	0	0	0	0	0	0	0	0	0	0
denovo36541	Proteobacteria	Alphaproteobacteria	Rhodospirillales	Acetobacteraceae	Roseomonas	5	5.87553e-06	0	0	0	1	0	1	0	0	1	0	0	0	2	0	0
denovo36621	Proteobacteria	Betaproteobacteria	Burkholderiales	Comamonadaceae	unclassified	5	5.87553e-06	0	0	0	0	0	0	0	0	0	0	0	0	0	0	5
denovo37306	Proteobacteria	Alphaproteobacteria	Rhodobacterales	Rhodobacteraceae	unclassified	5	5.87553e-06	0	0	0	0	0	0	0	0	0	0	5	0	0	0	0
denovo3770	Proteobacteria	Gammaproteobacteria	Methylococcales	Crenotrichaceae	Crenothrix	5	5.87553e-06	5	0	0	0	0	0	0	0	0	0	0	0	0	0	0
denovo38521	Proteobacteria	Gammaproteobacteria	HOC36	unclassified	unclassified	5	5.87553e-06	1	3	0	0	0	0	1	0	0	0	0	0	0	0	0
denovo38795	Proteobacteria	Alphaproteobacteria	Sphingomonadales	Sphingomonadaceae	Blastomonas	5	5.87553e-06	1	0	0	0	0	0	0	0	0	0	2	0	0	2	0
denovo39655	Proteobacteria	Gammaproteobacteria	Xanthomonadales	unclassified	unclassified	5	5.87553e-06	1	0	0	1	0	0	0	0	0	0	0	0	0	0	3
denovo40021	Proteobacteria	Betaproteobacteria	Rhodocyclales	Rhodocyclaceae	Methyloversatilis	5	5.87553e-06	1	0	0	0	0	3	0	0	0	0	0	0	1	0	0
denovo40117	Proteobacteria	Betaproteobacteria	Burkholderiales	Comamonadaceae	Curvibacter	5	5.87553e-06	0	0	0	0	0	1	0	0	0	0	0	0	1	2	1
denovo40632	Proteobacteria	Betaproteobacteria	Burkholderiales	Comamonadaceae	unclassified	5	5.87553e-06	0	0	0	0	0	0	1	0	0	2	0	1	0	1	0
denovo40693	Proteobacteria	Alphaproteobacteria	Rickettsiales	Rickettsiales Incertae Sedis	Candidatus Odyssella	5	5.87553e-06	0	0	0	0	0	2	0	0	2	0	1	0	0	0	0
denovo40889	Proteobacteria	Gammaproteobacteria	Xanthomonadales	Xanthomonadaceae	unclassified	5	5.87553e-06	0	0	0	1	0	0	0	0	0	2	0	1	0	0	1
denovo41047	Proteobacteria	Gammaproteobacteria	HTA4	unclassified	unclassified	5	5.87553e-06	0	4	0	0	0	0	0	0	0	0	1	0	0	0	0
denovo41485	Proteobacteria	Deltaproteobacteria	Bdellovibrionales	Bacteriovoracaceae	Deferrisoma	5	5.87553e-06	0	0	0	0	0	3	0	0	1	0	0	0	0	0	1
denovo41750	Proteobacteria	Alphaproteobacteria	Rhodospirillales	Acetobacteraceae	Roseomonas	5	5.87553e-06	1	0	0	0	0	0	0	0	0	0	0	0	2	1	1
denovo41998	Proteobacteria	Alphaproteobacteria	Alphaproteobacteria Incertae Sedis	unclassified	unclassified	5	5.87553e-06	0	0	5	0	0	0	0	0	0	0	0	0	0	0	0
denovo42499	Proteobacteria	Gammaproteobacteria	Pseudomonadales	Moraxellaceae	Enhydrobacter	5	5.87553e-06	0	0	0	0	1	0	0	0	0	0	0	0	0	0	4
denovo42569	Proteobacteria	Betaproteobacteria	Burkholderiales	Comamonadaceae	unclassified	5	5.87553e-06	0	0	0	0	0	3	0	0	1	0	0	0	0	0	1
denovo43093	Proteobacteria	Gammaproteobacteria	Cellvibrionales	Cellvibrionaceae	Cellvibrio	5	5.87553e-06	0	1	0	3	0	0	0	0	1	0	0	0	0	0	0
denovo43281	Proteobacteria	Betaproteobacteria	Burkholderiales	Comamonadaceae	Pseudorhodoferax	5	5.87553e-06	0	0	3	0	0	1	0	0	1	0	0	0	0	0	0
denovo43394	Proteobacteria	Betaproteobacteria	Burkholderiales	Oxalobacteraceae	Massilia	5	5.87553e-06	0	0	0	0	0	1	0	0	2	0	0	1	1	0	0
denovo44600	Proteobacteria	Gammaproteobacteria	Chromatiales	Chromatiaceae	Rheinheimera	5	5.87553e-06	0	0	0	4	0	0	0	0	0	0	0	1	0	0	0
denovo45561	Proteobacteria	Alphaproteobacteria	Rhizobiales	unclassified	unclassified	5	5.87553e-06	0	2	0	0	0	0	0	0	0	1	0	0	1	0	1
denovo45740	Proteobacteria	Betaproteobacteria	Burkholderiales	Comamonadaceae	unclassified	5	5.87553e-06	0	1	2	0	0	0	1	0	0	0	0	0	0	1	0
denovo5657	Proteobacteria	Alphaproteobacteria	Sphingomonadales	Sphingomonadaceae	Sphingobium	5	5.87553e-06	0	0	0	0	0	0	0	0	0	0	0	0	0	1	4
denovo6265	Proteobacteria	Alphaproteobacteria	Caulobacterales	Caulobacteraceae	unclassified	5	5.87553e-06	0	0	0	0	0	0	0	0	0	0	0	0	1	0	4
denovo632	Proteobacteria	Alphaproteobacteria	Rhodospirillales	Acetobacteraceae	Roseomonas	5	5.87553e-06	0	1	0	0	0	1	0	0	0	0	1	1	0	0	1
denovo6355	Proteobacteria	Alphaproteobacteria	Sphingomonadales	Erythrobacteraceae	unclassified	5	5.87553e-06	0	0	0	0	0	4	0	0	0	0	0	0	1	0	0
denovo6376	Proteobacteria	Betaproteobacteria	Burkholderiales	Comamonadaceae	unclassified	5	5.87553e-06	0	0	0	0	1	2	0	1	0	0	1	0	0	0	0
denovo6835	Proteobacteria	Gammaproteobacteria	Xanthomonadales	unclassified	unclassified	5	5.87553e-06	1	1	0	0	1	0	0	1	1	0	0	0	0	0	0
denovo7156	Proteobacteria	Alphaproteobacteria	Rhodospirillales	Acetobacteraceae	Roseomonas	5	5.87553e-06	1	0	0	1	0	0	0	0	0	1	0	1	1	0	0
denovo72	Proteobacteria	Gammaproteobacteria	Methylococcales	Methylococcaceae	Methylomonas	5	5.87553e-06	3	1	0	0	0	0	0	1	0	0	0	0	0	0	0
denovo9077	Proteobacteria	Alphaproteobacteria	Caulobacterales	Hyphomonadaceae	Hyphomonas	5	5.87553e-06	0	0	0	0	0	1	1	0	0	0	1	1	0	0	1
denovo9390	Proteobacteria	Betaproteobacteria	Burkholderiales	Comamonadaceae	unclassified	5	5.87553e-06	0	0	0	0	0	1	1	0	0	0	1	0	0	0	2
denovo9394	Proteobacteria	Gammaproteobacteria	Gammaproteobacteria Incertae Sedis	Unknown Family	Permianibacter	5	5.87553e-06	0	0	0	0	0	0	0	0	0	0	5	0	0	0	0
denovo2764	Planctomycetes	Planctomycetacia	Planctomycetales	Planctomycetaceae	Candidatus Anammoximicrobium	5	5.87553e-06	1	2	0	0	0	1	0	0	0	0	0	0	0	0	1
denovo8156	Planctomycetes	Phycisphaerae	Phycisphaerales	Phycisphaeraceae	CL500-3	5	5.87553e-06	0	0	0	0	0	0	0	0	0	0	0	1	1	0	3
denovo9616	Planctomycetes	Phycisphaerae	Phycisphaerales	Phycisphaeraceae	CL500-3	5	5.87553e-06	0	1	1	1	0	1	0	0	0	0	0	0	1	0	0
denovo39513	Omnitrophica	unclassified	unclassified	unclassified	unclassified	5	5.87553e-06	2	0	0	0	0	1	2	0	0	0	0	0	0	0	0
denovo35615	Nitrospirae	Nitrospira	Nitrospirales	Sh765B-TzT-35	unclassified	5	5.87553e-06	1	0	0	0	0	0	0	0	0	0	3	0	0	0	1
denovo2237	Ignavibacteriae	Ignavibacteria	Ignavibacteriales	BSV26	unclassified	5	5.87553e-06	2	2	0	0	0	1	0	0	0	0	0	0	0	0	0
denovo36465	Ignavibacteriae	Ignavibacteria	Ignavibacteriales	BSV26	unclassified	5	5.87553e-06	3	0	1	0	0	0	0	0	0	0	1	0	0	0	0
denovo37781	Ignavibacteriae	Ignavibacteria	Ignavibacteriales	BSV26	unclassified prokaryote	5	5.87553e-06	3	0	0	0	0	1	0	0	0	0	1	0	0	0	0
denovo967	Ignavibacteriae	Ignavibacteria	Ignavibacteriales	BSV26	unclassified	5	5.87553e-06	0	4	0	0	0	0	0	0	1	0	0	0	0	0	0
denovo25160	Hydrogenedentes	unclassified	unclassified	unclassified	unclassified	5	5.87553e-06	0	0	0	0	0	0	0	0	0	0	0	0	0	0	5
denovo41001	Gracilibacteria	unclassified	unclassified	unclassified	unclassified	5	5.87553e-06	2	0	0	0	0	0	0	0	0	0	2	1	0	0	0
denovo4558	Fusobacteria	Fusobacteriia	Fusobacteriales	Fusobacteriaceae	Cetobacterium	5	5.87553e-06	0	2	0	0	0	0	0	0	0	1	0	0	1	1	0
denovo13527	Firmicutes	Clostridia	Clostridiales	Clostridiaceae 1	Proteiniclasticum	5	5.87553e-06	0	1	0	0	0	0	2	0	0	2	0	0	0	0	0
denovo18291	Firmicutes	Clostridia	Clostridiales	Lachnospiraceae	Lachnospiraceae NC2004 group	5	5.87553e-06	0	0	0	0	0	0	0	0	0	0	0	0	0	0	5
denovo27839	Firmicutes	Clostridia	Clostridiales	Ruminococcaceae	unclassified	5	5.87553e-06	0	0	0	0	0	0	3	2	0	0	0	0	0	0	0
denovo39200	Firmicutes	Clostridia	Clostridiales	Clostridiaceae 1	Clostridium sensu stricto 1	5	5.87553e-06	2	0	0	0	0	0	0	0	0	0	1	1	0	1	0
denovo44819	Firmicutes	Clostridia	Clostridiales	Ruminococcaceae	Ruminiclostridium 1	5	5.87553e-06	0	5	0	0	0	0	0	0	0	0	0	0	0	0	0
denovo14468	Elusimicrobia	Elusimicrobia	Lineage IV	unclassified	unclassified	5	5.87553e-06	0	0	0	0	0	0	0	0	0	0	0	0	0	0	5
denovo40452	Deinococcus-Thermus	Deinococci	Deinococcales	Deinococcaceae	Deinococcus	5	5.87553e-06	4	0	0	0	0	0	0	0	0	0	0	0	0	0	1
denovo8566	Deferribacteres	Deferribacteres Incertae Sedis	Unknown Order	Unknown Family	Caldithrix	5	5.87553e-06	0	0	0	0	0	3	0	0	0	0	0	0	1	0	1
denovo1479	Cyanobacteria	Cyanobacteria	SubsectionIII	FamilyI	unclassified	5	5.87553e-06	0	0	0	0	0	0	0	0	0	0	5	0	0	0	0
denovo17115	Cyanobacteria	Cyanobacteria	SubsectionI	FamilyI	Microcystis	5	5.87553e-06	1	0	0	0	0	0	0	2	1	0	0	0	1	0	0
denovo17384	Cyanobacteria	Cyanobacteria	SubsectionIII	FamilyI	unclassified	5	5.87553e-06	0	1	0	0	2	0	2	0	0	0	0	0	0	0	0
denovo18482	Cyanobacteria	Cyanobacteria	SubsectionI	FamilyI	Radiocystis sp. JJ30-12	5	5.87553e-06	2	1	0	1	0	0	1	0	0	0	0	0	0	0	0
denovo1873	Cyanobacteria	Cyanobacteria	SubsectionIV	FamilyI	unclassified	5	5.87553e-06	0	5	0	0	0	0	0	0	0	0	0	0	0	0	0
denovo19571	Cyanobacteria	Cyanobacteria	SubsectionI	FamilyI	Microcystis	5	5.87553e-06	0	0	0	0	1	0	1	0	0	1	0	0	0	2	0
denovo20846	Cyanobacteria	Cyanobacteria	SubsectionI	FamilyI	Microcystis	5	5.87553e-06	0	0	0	1	0	0	1	1	0	0	0	1	1	0	0
denovo22796	Cyanobacteria	Cyanobacteria	SubsectionI	FamilyI	Microcystis	5	5.87553e-06	0	0	0	0	0	0	0	0	2	2	0	1	0	0	0
denovo23612	Cyanobacteria	Cyanobacteria	SubsectionI	FamilyI	Microcystis	5	5.87553e-06	1	1	0	0	0	1	1	0	0	0	0	0	0	1	0
denovo24655	Cyanobacteria	Cyanobacteria	unclassified	unclassified	unclassified	5	5.87553e-06	3	0	0	0	0	0	0	0	0	0	2	0	0	0	0
denovo25541	Cyanobacteria	Cyanobacteria	SubsectionI	FamilyI	Microcystis	5	5.87553e-06	1	0	0	0	1	1	0	0	1	0	0	0	0	1	0
denovo26954	Cyanobacteria	Cyanobacteria	SubsectionI	FamilyI	Microcystis	5	5.87553e-06	1	1	0	0	0	0	0	2	0	0	0	0	0	1	0
denovo31392	Cyanobacteria	Cyanobacteria	SubsectionI	FamilyI	Microcystis	5	5.87553e-06	0	0	0	0	1	0	1	0	1	1	0	1	0	0	0
denovo3338	Cyanobacteria	Cyanobacteria	SubsectionI	FamilyI	Microcystis	5	5.87553e-06	0	0	0	0	1	0	3	0	1	0	0	0	0	0	0
denovo35425	Cyanobacteria	Cyanobacteria	SubsectionIII	FamilyI	Leptolyngbya	5	5.87553e-06	0	0	0	0	0	1	0	1	0	0	3	0	0	0	0
denovo35526	Cyanobacteria	Cyanobacteria	SubsectionI	FamilyI	Microcystis	5	5.87553e-06	0	0	0	0	0	0	1	2	0	0	0	0	1	0	1
denovo36586	Cyanobacteria	Cyanobacteria	SubsectionI	FamilyI	Microcystis	5	5.87553e-06	0	0	0	0	1	1	0	0	0	1	1	1	0	0	0
denovo38952	Cyanobacteria	Cyanobacteria	SubsectionI	FamilyI	Microcystis	5	5.87553e-06	1	0	1	0	0	0	0	0	0	1	1	0	1	0	0
denovo40879	Cyanobacteria	Cyanobacteria	SubsectionI	FamilyI	Microcystis	5	5.87553e-06	0	0	0	0	0	0	2	1	0	0	0	1	0	1	0
denovo42883	Cyanobacteria	Cyanobacteria	SubsectionIII	FamilyI	unclassified	5	5.87553e-06	0	3	1	0	0	0	0	1	0	0	0	0	0	0	0
denovo43332	Cyanobacteria	Cyanobacteria	SubsectionI	FamilyI	Microcystis	5	5.87553e-06	0	1	1	1	0	0	0	2	0	0	0	0	0	0	0
denovo71	Cyanobacteria	Cyanobacteria	SubsectionI	FamilyI	Microcystis	5	5.87553e-06	0	0	1	0	0	0	1	0	0	1	1	0	0	0	1
denovo15658	Chloroflexi	Anaerolineae	Anaerolineales	Anaerolineaceae	unclassified	5	5.87553e-06	0	0	0	0	0	0	0	0	0	0	0	0	0	0	5
denovo1855	Chloroflexi	Caldilineae	Caldilineales	Caldilineaceae	unclassified	5	5.87553e-06	0	0	0	0	0	0	0	0	0	0	0	0	5	0	0
denovo22727	Chloroflexi	Anaerolineae	Anaerolineales	Anaerolineaceae	unclassified	5	5.87553e-06	5	0	0	0	0	0	0	0	0	0	0	0	0	0	0
denovo24872	Chloroflexi	KD4-96	unclassified	unclassified	unclassified	5	5.87553e-06	0	5	0	0	0	0	0	0	0	0	0	0	0	0	0
denovo32153	Chloroflexi	Anaerolineae	Anaerolineales	Anaerolineaceae	unclassified	5	5.87553e-06	0	0	4	0	0	0	0	0	0	0	1	0	0	0	0
denovo43444	Chloroflexi	Anaerolineae	Anaerolineales	Anaerolineaceae	unclassified	5	5.87553e-06	4	0	1	0	0	0	0	0	0	0	0	0	0	0	0
denovo9099	Chloroflexi	Anaerolineae	Anaerolineales	Anaerolineaceae	unclassified	5	5.87553e-06	0	0	0	0	2	0	0	0	0	0	0	0	0	3	0
denovo11877	Chlamydiae	Chlamydiae	Chlamydiales	Parachlamydiaceae	Parachlamydia	5	5.87553e-06	0	0	0	0	0	0	0	0	0	0	0	0	5	0	0
denovo11878	Bacteroidetes	Sphingobacteriia	Sphingobacteriales	PHOS-HE51	unclassified	5	5.87553e-06	0	0	0	0	0	0	0	0	4	1	0	0	0	0	0
denovo15510	Bacteroidetes	Sphingobacteriia	Sphingobacteriales	Saprospiraceae	unclassified	5	5.87553e-06	0	0	0	0	0	0	0	0	0	0	5	0	0	0	0
denovo15916	Bacteroidetes	Flavobacteriia	Flavobacteriales	Flavobacteriaceae	Flavobacterium	5	5.87553e-06	0	0	0	0	0	0	0	0	3	0	2	0	0	0	0
denovo16374	Bacteroidetes	Cytophagia	Cytophagales	Cytophagaceae	Hymenobacter	5	5.87553e-06	0	1	0	0	0	0	0	0	0	0	2	0	0	2	0
denovo19521	Bacteroidetes	Cytophagia	Cytophagales	Cytophagaceae	unclassified	5	5.87553e-06	0	0	0	0	0	0	0	0	0	5	0	0	0	0	0
denovo20535	Bacteroidetes	Sphingobacteriia	Sphingobacteriales	Saprospiraceae	unclassified	5	5.87553e-06	0	0	0	0	0	3	0	0	0	2	0	0	0	0	0
denovo20622	Bacteroidetes	Sphingobacteriia	Sphingobacteriales	Chitinophagaceae	unclassified	5	5.87553e-06	0	3	1	1	0	0	0	0	0	0	0	0	0	0	0
denovo20973	Bacteroidetes	Sphingobacteriia	Sphingobacteriales	KD3-93	unclassified	5	5.87553e-06	0	2	0	0	0	0	1	0	0	0	0	1	0	0	1
denovo21241	Bacteroidetes	Cytophagia	Cytophagales	Cyclobacteriaceae	unclassified	5	5.87553e-06	0	0	0	0	0	0	0	0	0	0	0	0	5	0	0
denovo22157	Bacteroidetes	Cytophagia	Cytophagales	Cytophagaceae	Pseudarcicella	5	5.87553e-06	0	0	0	0	0	2	0	0	0	0	0	1	2	0	0
denovo23680	Bacteroidetes	Sphingobacteriia	Sphingobacteriales	NS11-12 marine group	unclassified	5	5.87553e-06	0	0	0	1	0	0	0	0	4	0	0	0	0	0	0
denovo25424	Bacteroidetes	Sphingobacteriia	Sphingobacteriales	Saprospiraceae	unclassified	5	5.87553e-06	0	0	0	2	1	0	0	0	0	0	0	0	2	0	0
denovo2596	Bacteroidetes	Sphingobacteriia	Sphingobacteriales	Saprospiraceae	unclassified	5	5.87553e-06	0	0	0	0	0	0	0	0	0	0	5	0	0	0	0
denovo278	Bacteroidetes	Cytophagia	Cytophagales	Flammeovirgaceae	unclassified	5	5.87553e-06	0	0	1	0	0	0	1	3	0	0	0	0	0	0	0
denovo28521	Bacteroidetes	Sphingobacteriia	Sphingobacteriales	env.OPS 17	unclassified	5	5.87553e-06	2	0	0	0	0	0	0	0	0	0	0	0	0	3	0
denovo29005	Bacteroidetes	Cytophagia	Cytophagales	Cyclobacteriaceae	unclassified	5	5.87553e-06	0	0	0	0	0	0	0	0	0	0	0	0	0	0	5
denovo29676	Bacteroidetes	Sphingobacteriia	Sphingobacteriales	Saprospiraceae	Lewinella	5	5.87553e-06	0	0	0	0	0	5	0	0	0	0	0	0	0	0	0
denovo31138	Bacteroidetes	Sphingobacteriia	Sphingobacteriales	Saprospiraceae	unclassified	5	5.87553e-06	0	0	0	4	0	0	0	0	0	1	0	0	0	0	0
denovo37164	Bacteroidetes	Flavobacteriia	Flavobacteriales	Flavobacteriaceae	Flavobacterium	5	5.87553e-06	0	0	0	0	0	0	0	0	0	0	0	0	0	5	0
denovo38695	Bacteroidetes	Cytophagia	Cytophagales	Cytophagaceae	Cytophaga	5	5.87553e-06	0	0	0	0	0	0	1	4	0	0	0	0	0	0	0
denovo39171	Bacteroidetes	Sphingobacteriia	Sphingobacteriales	unclassified	unclassified	5	5.87553e-06	0	5	0	0	0	0	0	0	0	0	0	0	0	0	0
denovo39308	Bacteroidetes	Flavobacteriia	Flavobacteriales	Flavobacteriaceae	Flavobacterium	5	5.87553e-06	0	0	0	0	0	2	0	0	0	3	0	0	0	0	0
denovo42276	Bacteroidetes	Flavobacteriia	Flavobacteriales	Flavobacteriaceae	Flavobacterium	5	5.87553e-06	0	0	0	0	0	0	0	2	0	0	0	0	3	0	0
denovo43744	Bacteroidetes	Sphingobacteriia	Sphingobacteriales	Saprospiraceae	unclassified	5	5.87553e-06	0	0	0	0	0	1	2	0	0	1	0	0	0	1	0
denovo45062	Bacteroidetes	Flavobacteriia	Flavobacteriales	Cryomorphaceae	unclassified	5	5.87553e-06	0	0	1	1	0	2	1	0	0	0	0	0	0	0	0
denovo45154	Bacteroidetes	Bacteroidetes vadinHA17	unclassified	unclassified	unclassified	5	5.87553e-06	0	0	2	0	0	1	1	0	0	0	0	1	0	0	0
denovo45529	Bacteroidetes	Flavobacteriia	Flavobacteriales	Flavobacteriaceae	Flavobacterium	5	5.87553e-06	0	0	0	0	1	1	1	0	0	0	0	0	1	0	1
denovo7743	Bacteroidetes	Cytophagia	Cytophagales	Cytophagaceae	Cytophaga	5	5.87553e-06	2	0	2	0	0	1	0	0	0	0	0	0	0	0	0
denovo1280	Aminicenantes	unclassified	unclassified	unclassified	unclassified	5	5.87553e-06	0	0	0	0	0	0	0	0	0	0	0	0	0	0	5
denovo42257	Aminicenantes	unclassified	unclassified	unclassified	unclassified	5	5.87553e-06	1	4	0	0	0	0	0	0	0	0	0	0	0	0	0
denovo11767	Actinobacteria	Acidimicrobiia	Acidimicrobiales	unclassified	unclassified	5	5.87553e-06	4	1	0	0	0	0	0	0	0	0	0	0	0	0	0
denovo16673	Actinobacteria	Acidimicrobiia	Acidimicrobiales	unclassified	unclassified	5	5.87553e-06	0	0	5	0	0	0	0	0	0	0	0	0	0	0	0
denovo21595	Actinobacteria	Actinobacteria	Micrococcales	Dermabacteraceae	Brachybacterium	5	5.87553e-06	0	0	0	0	0	0	0	0	0	4	0	0	0	0	1
denovo3912	Actinobacteria	Thermoleophilia	Gaiellales	unclassified	unclassified	5	5.87553e-06	0	0	0	0	0	0	0	0	0	0	0	0	0	0	5
denovo39772	Actinobacteria	Actinobacteria	Frankiales	Sporichthyaceae	hgcI clade	5	5.87553e-06	0	0	0	0	0	5	0	0	0	0	0	0	0	0	0
denovo4239	Actinobacteria	Acidimicrobiia	Acidimicrobiales	Acidimicrobiaceae	CL500-29 marine group	5	5.87553e-06	0	0	0	0	0	0	0	0	0	2	1	0	0	0	2
denovo83	Actinobacteria	MB-A2-108	unclassified	unclassified	unclassified	5	5.87553e-06	0	1	0	0	1	0	3	0	0	0	0	0	0	0	0
denovo10824	Acidobacteria	Blastocatellia	Blastocatellales	Blastocatellaceae (Subgroup 4)	Blastocatella	5	5.87553e-06	0	0	0	0	0	0	0	0	0	0	0	0	4	1	0
denovo16864	Acidobacteria	Blastocatellia	Blastocatellales	Blastocatellaceae (Subgroup 4)	unclassified	5	5.87553e-06	0	1	0	0	0	0	1	0	0	0	0	0	0	3	0
denovo23101	Acidobacteria	Blastocatellia	Blastocatellales	Blastocatellaceae (Subgroup 4)	43428	5	5.87553e-06	4	0	0	0	0	0	0	0	0	0	0	0	1	0	0
denovo37327	Acidobacteria	Holophagae	Holophagae Incertae Sedis	Unknown Family	Thermoanaerobaculum	5	5.87553e-06	0	1	0	0	0	0	1	0	0	0	0	1	0	0	2
denovo4250	Acidobacteria	Blastocatellia	Blastocatellales	Blastocatellaceae (Subgroup 4)	Blastocatella	5	5.87553e-06	0	0	0	0	0	0	0	0	0	0	0	0	5	0	0
denovo24288	Verrucomicrobia	OPB35 soil group	unclassified	unclassified	unclassified	4	4.70042e-06	0	2	0	0	0	0	0	0	0	0	0	0	0	2	0
denovo24297	Verrucomicrobia	OPB35 soil group	unclassified	unclassified	unclassified	4	4.70042e-06	0	0	0	0	0	2	0	1	0	1	0	0	0	0	0
denovo27295	Verrucomicrobia	Verrucomicrobiae	Verrucomicrobiales	Verrucomicrobiaceae	unclassified	4	4.70042e-06	0	0	0	0	0	0	0	0	0	0	0	0	0	2	2
denovo42649	Verrucomicrobia	OPB35 soil group	unclassified	unclassified	unclassified	4	4.70042e-06	0	0	0	3	0	0	0	0	1	0	0	0	0	0	0
denovo43246	Verrucomicrobia	Verrucomicrobiae	Verrucomicrobiales	Verrucomicrobiaceae	unclassified	4	4.70042e-06	0	0	0	0	0	2	0	0	0	0	0	0	0	0	2
denovo8500	Verrucomicrobia	Spartobacteria	Chthoniobacterales	LD29	unclassified	4	4.70042e-06	0	0	0	0	0	0	0	0	0	0	0	0	2	1	1
denovo9200	Verrucomicrobia	S-BQ2-57 soil group	unclassified	unclassified	unclassified	4	4.70042e-06	0	0	3	0	0	0	1	0	0	0	0	0	0	0	0
denovo9580	Verrucomicrobia	OPB35 soil group	unclassified	unclassified	unclassified	4	4.70042e-06	1	0	0	0	0	3	0	0	0	0	0	0	0	0	0
denovo33680	Spirochaetae	Spirochaetes	Spirochaetales	Leptospiraceae	Leptospira	4	4.70042e-06	0	0	0	0	0	0	0	0	0	1	0	1	0	0	2
denovo34356	Spirochaetae	Spirochaetes	Spirochaetales	Spirochaetaceae	unclassified	4	4.70042e-06	0	2	0	0	0	2	0	0	0	0	0	0	0	0	0
denovo35890	Spirochaetae	Spirochaetes	Spirochaetales	Spirochaetaceae	Treponema 2	4	4.70042e-06	4	0	0	0	0	0	0	0	0	0	0	0	0	0	0
denovo16535	Saccharibacteria	unclassified	unclassified	unclassified	unclassified	4	4.70042e-06	0	0	0	0	0	0	0	0	0	0	4	0	0	0	0
denovo35071	Saccharibacteria	unclassified	unclassified	unclassified	unclassified	4	4.70042e-06	0	0	0	0	0	0	0	0	0	0	0	0	0	0	4
denovo44996	RBG-1 (Zixibacteria)	unclassified	unclassified	unclassified	unclassified	4	4.70042e-06	0	0	0	0	0	0	0	0	0	0	0	0	0	0	4
denovo10108	Proteobacteria	Gammaproteobacteria	unclassified	unclassified	unclassified	4	4.70042e-06	0	4	0	0	0	0	0	0	0	0	0	0	0	0	0
denovo10109	Proteobacteria	Gammaproteobacteria	unclassified	unclassified	unclassified	4	4.70042e-06	0	4	0	0	0	0	0	0	0	0	0	0	0	0	0
denovo10153	Proteobacteria	Betaproteobacteria	Burkholderiales	Comamonadaceae	unclassified	4	4.70042e-06	0	0	0	0	0	1	1	0	0	0	1	0	1	0	0
denovo10611	Proteobacteria	Deltaproteobacteria	Bradymonadales	unclassified delta proteobacterium	unclassified	4	4.70042e-06	0	0	0	4	0	0	0	0	0	0	0	0	0	0	0
denovo1089	Proteobacteria	Alphaproteobacteria	Rhizobiales	MNG7	unclassified	4	4.70042e-06	1	1	0	1	0	0	0	0	0	0	0	0	1	0	0
denovo10959	Proteobacteria	Alphaproteobacteria	Rhizobiales	Phyllobacteriaceae	unclassified	4	4.70042e-06	0	0	0	0	0	0	0	0	0	0	0	0	0	2	2
denovo11182	Proteobacteria	Betaproteobacteria	Nitrosomonadales	Nitrosomonadaceae	unclassified	4	4.70042e-06	2	0	0	0	0	0	1	0	0	0	0	0	0	0	1
denovo1144	Proteobacteria	Betaproteobacteria	Burkholderiales	Comamonadaceae	Pelomonas	4	4.70042e-06	0	0	0	0	0	2	0	0	0	0	0	0	1	0	1
denovo11599	Proteobacteria	Alphaproteobacteria	Rhizobiales	Hyphomicrobiaceae	unclassified	4	4.70042e-06	0	0	0	0	0	0	0	0	0	0	0	0	0	0	4
denovo12204	Proteobacteria	Alphaproteobacteria	Rhizobiales	Rhizobiaceae	Ensifer	4	4.70042e-06	0	0	0	0	0	1	0	0	1	0	1	1	0	0	0
denovo12577	Proteobacteria	Gammaproteobacteria	Enterobacteriales	Enterobacteriaceae	Serratia	4	4.70042e-06	0	0	0	0	0	0	0	0	0	0	0	0	4	0	0
denovo13319	Proteobacteria	Gammaproteobacteria	unclassified	unclassified	unclassified	4	4.70042e-06	0	4	0	0	0	0	0	0	0	0	0	0	0	0	0
denovo13321	Proteobacteria	Gammaproteobacteria	Cellvibrionales	Cellvibrionaceae	Cellvibrio	4	4.70042e-06	0	0	0	1	0	0	0	0	0	1	0	2	0	0	0
denovo13336	Proteobacteria	Gammaproteobacteria	Chromatiales	Chromatiaceae	Rheinheimera	4	4.70042e-06	0	0	1	3	0	0	0	0	0	0	0	0	0	0	0
denovo13569	Proteobacteria	Betaproteobacteria	Burkholderiales	Comamonadaceae	Acidovorax	4	4.70042e-06	0	0	0	1	0	1	2	0	0	0	0	0	0	0	0
denovo13638	Proteobacteria	Gammaproteobacteria	Gammaproteobacteria Incertae Sedis	Unknown Family	Thiohalophilus	4	4.70042e-06	0	2	0	0	0	1	0	0	0	0	1	0	0	0	0
denovo13831	Proteobacteria	Alphaproteobacteria	Caulobacterales	Caulobacteraceae	unclassified	4	4.70042e-06	0	1	0	1	0	0	0	1	0	0	0	1	0	0	0
denovo14010	Proteobacteria	Alphaproteobacteria	Sphingomonadales	Erythrobacteraceae	Erythrobacter	4	4.70042e-06	0	0	0	0	0	0	0	0	0	0	0	0	1	1	2
denovo1402	Proteobacteria	Alphaproteobacteria	Rhodospirillales	Rhodospirillaceae	Defluviicoccus	4	4.70042e-06	0	0	0	0	0	0	0	0	0	1	0	0	0	0	3
denovo14742	Proteobacteria	Deltaproteobacteria	Myxococcales	Blfdi19	unclassified	4	4.70042e-06	0	0	0	0	0	0	0	0	0	0	0	0	0	0	4
denovo15381	Proteobacteria	Betaproteobacteria	SC-I-84	unclassified	unclassified	4	4.70042e-06	1	0	0	0	0	1	0	0	0	0	2	0	0	0	0
denovo15618	Proteobacteria	Gammaproteobacteria	Cellvibrionales	Cellvibrionaceae	Cellvibrio	4	4.70042e-06	0	0	0	3	0	1	0	0	0	0	0	0	0	0	0
denovo16074	Proteobacteria	Gammaproteobacteria	Chromatiales	Chromatiaceae	Rheinheimera	4	4.70042e-06	0	1	0	1	0	2	0	0	0	0	0	0	0	0	0
denovo17179	Proteobacteria	Gammaproteobacteria	Cellvibrionales	Spongiibacteraceae	BD1-7 clade	4	4.70042e-06	1	3	0	0	0	0	0	0	0	0	0	0	0	0	0
denovo18085	Proteobacteria	Betaproteobacteria	Nitrosomonadales	Gallionellaceae	Candidatus Nitrotoga	4	4.70042e-06	0	0	0	0	0	3	0	0	0	0	1	0	0	0	0
denovo18283	Proteobacteria	Alphaproteobacteria	Rhizobiales	MNG7	unclassified	4	4.70042e-06	0	0	0	0	0	3	0	0	0	0	0	1	0	0	0
denovo18711	Proteobacteria	Alphaproteobacteria	Rhizobiales	Methylobacteriaceae	Methylobacterium	4	4.70042e-06	0	0	0	0	0	0	0	0	0	0	0	0	0	4	0
denovo18915	Proteobacteria	Alphaproteobacteria	Rickettsiales	Holosporaceae	unclassified	4	4.70042e-06	0	0	0	0	0	2	2	0	0	0	0	0	0	0	0
denovo19514	Proteobacteria	Betaproteobacteria	Burkholderiales	Comamonadaceae	unclassified	4	4.70042e-06	0	1	0	1	0	2	0	0	0	0	0	0	0	0	0
denovo19579	Proteobacteria	Betaproteobacteria	unclassified	unclassified	unclassified	4	4.70042e-06	0	0	0	0	0	0	1	0	0	0	3	0	0	0	0
denovo19699	Proteobacteria	Gammaproteobacteria	Legionellales	Coxiellaceae	Coxiella	4	4.70042e-06	4	0	0	0	0	0	0	0	0	0	0	0	0	0	0
denovo19979	Proteobacteria	Gammaproteobacteria	Oceanospirillales	Halomonadaceae	Halomonas	4	4.70042e-06	0	1	0	0	0	0	2	1	0	0	0	0	0	0	0
denovo20520	Proteobacteria	Alphaproteobacteria	Rhodospirillales	Acetobacteraceae	Roseomonas	4	4.70042e-06	0	0	0	0	0	2	0	1	0	0	1	0	0	0	0
denovo20712	Proteobacteria	Alphaproteobacteria	Rhizobiales	Hyphomicrobiaceae	unclassified	4	4.70042e-06	0	0	0	4	0	0	0	0	0	0	0	0	0	0	0
denovo21341	Proteobacteria	Gammaproteobacteria	Xanthomonadales	Xanthomonadaceae	unclassified	4	4.70042e-06	0	0	0	0	0	2	1	0	0	0	1	0	0	0	0
denovo21391	Proteobacteria	Alphaproteobacteria	Sphingomonadales	Sphingomonadaceae	Sphingopyxis	4	4.70042e-06	0	0	0	0	0	0	0	0	2	0	0	0	0	0	2
denovo21868	Proteobacteria	Deltaproteobacteria	Bdellovibrionales	Bdellovibrionaceae	Bdellovibrio	4	4.70042e-06	4	0	0	0	0	0	0	0	0	0	0	0	0	0	0
denovo21943	Proteobacteria	Betaproteobacteria	Burkholderiales	Comamonadaceae	Polaromonas	4	4.70042e-06	0	0	0	3	0	0	0	0	1	0	0	0	0	0	0
denovo22132	Proteobacteria	Deltaproteobacteria	Desulfuromonadales	Geobacteraceae	Geobacter	4	4.70042e-06	0	0	0	4	0	0	0	0	0	0	0	0	0	0	0
denovo22241	Proteobacteria	Gammaproteobacteria	Methylococcales	unclassified	unclassified	4	4.70042e-06	3	1	0	0	0	0	0	0	0	0	0	0	0	0	0
denovo22344	Proteobacteria	Gammaproteobacteria	Xanthomonadales	Xanthomonadaceae	unclassified	4	4.70042e-06	2	0	0	0	1	0	0	1	0	0	0	0	0	0	0
denovo22348	Proteobacteria	Deltaproteobacteria	43F-1404R	unclassified	unclassified	4	4.70042e-06	2	0	1	0	0	0	1	0	0	0	0	0	0	0	0
denovo22641	Proteobacteria	Betaproteobacteria	Nitrosomonadales	Nitrosomonadaceae	unclassified	4	4.70042e-06	2	0	0	0	0	0	0	0	0	0	0	0	0	0	2
denovo2293	Proteobacteria	Alphaproteobacteria	Rickettsiales	Holosporaceae	unclassified	4	4.70042e-06	0	0	0	0	0	1	0	0	0	0	0	0	1	2	0
denovo22933	Proteobacteria	Deltaproteobacteria	Bdellovibrionales	Bdellovibrionaceae	Bdellovibrio	4	4.70042e-06	0	0	0	0	0	0	0	2	0	0	0	0	1	1	0
denovo2303	Proteobacteria	Deltaproteobacteria	Myxococcales	Sandaracinaceae	unclassified	4	4.70042e-06	0	0	0	0	0	0	0	0	0	0	0	0	0	0	4
denovo2310	Proteobacteria	Alphaproteobacteria	Sphingomonadales	Sphingomonadaceae	Sphingomonas	4	4.70042e-06	0	0	0	0	0	0	0	0	0	0	0	0	0	3	1
denovo23193	Proteobacteria	Deltaproteobacteria	Syntrophobacterales	Syntrophobacteraceae	Syntrophobacter	4	4.70042e-06	2	1	0	0	1	0	0	0	0	0	0	0	0	0	0
denovo23338	Proteobacteria	Alphaproteobacteria	Rhodospirillales	Rhodospirillaceae	unclassified	4	4.70042e-06	0	0	0	0	0	1	0	0	0	0	0	0	0	0	3
denovo23405	Proteobacteria	Betaproteobacteria	Burkholderiales	Comamonadaceae	unclassified	4	4.70042e-06	0	0	0	0	0	0	0	0	0	0	3	0	1	0	0
denovo23963	Proteobacteria	Betaproteobacteria	Burkholderiales	Comamonadaceae	unclassified	4	4.70042e-06	0	0	0	0	0	0	2	1	0	0	1	0	0	0	0
denovo24158	Proteobacteria	Alphaproteobacteria	Rhodospirillales	Acetobacteraceae	Roseomonas	4	4.70042e-06	0	0	0	1	0	2	0	1	0	0	0	0	0	0	0
denovo24480	Proteobacteria	Gammaproteobacteria	Oceanospirillales	Halomonadaceae	Halomonas	4	4.70042e-06	0	1	0	1	0	0	1	0	0	0	1	0	0	0	0
denovo24903	Proteobacteria	Alphaproteobacteria	Caulobacterales	Hyphomonadaceae	Hyphomonas	4	4.70042e-06	0	0	1	0	0	0	0	0	1	0	2	0	0	0	0
denovo25284	Proteobacteria	Alphaproteobacteria	Rhodospirillales	Rhodospirillaceae	unclassified	4	4.70042e-06	1	0	0	0	0	0	0	0	3	0	0	0	0	0	0
denovo25409	Proteobacteria	Betaproteobacteria	Nitrosomonadales	Gallionellaceae	unclassified	4	4.70042e-06	0	0	0	1	0	2	0	1	0	0	0	0	0	0	0
denovo25993	Proteobacteria	Deltaproteobacteria	Bdellovibrionales	Bdellovibrionaceae	Bdellovibrio	4	4.70042e-06	0	0	0	0	0	0	0	0	0	0	0	0	0	4	0
denovo2611	Proteobacteria	Betaproteobacteria	Burkholderiales	Comamonadaceae	unclassified	4	4.70042e-06	0	0	0	0	1	1	0	0	0	0	0	2	0	0	0
denovo26227	Proteobacteria	Alphaproteobacteria	Sphingomonadales	Sphingomonadaceae	Sphingobium	4	4.70042e-06	0	0	1	0	0	0	0	0	0	0	0	0	0	0	3
denovo26436	Proteobacteria	Betaproteobacteria	SC-I-84	unclassified	unclassified	4	4.70042e-06	0	1	0	0	0	1	0	0	0	0	1	0	0	0	1
denovo26712	Proteobacteria	Alphaproteobacteria	Rhizobiales	Methylobacteriaceae	Methylobacterium	4	4.70042e-06	0	0	0	0	0	0	0	0	0	0	0	0	1	2	1
denovo26889	Proteobacteria	Alphaproteobacteria	Rhodospirillales	Acetobacteraceae	Roseomonas	4	4.70042e-06	0	0	0	0	0	0	0	1	2	0	0	0	1	0	0
denovo26916	Proteobacteria	Gammaproteobacteria	Xanthomonadales	Xanthomonadales Incertae Sedis	Steroidobacter	4	4.70042e-06	0	0	0	0	0	0	0	0	0	0	4	0	0	0	0
denovo27018	Proteobacteria	Deltaproteobacteria	Desulfobacterales	Desulfobulbaceae	[Desulfobacterium] catecholicum group	4	4.70042e-06	2	1	1	0	0	0	0	0	0	0	0	0	0	0	0
denovo27465	Proteobacteria	Gammaproteobacteria	Xanthomonadales	unclassified	unclassified	4	4.70042e-06	0	0	0	0	0	0	0	0	1	0	0	0	2	1	0
denovo27621	Proteobacteria	Alphaproteobacteria	Sphingomonadales	Sphingomonadaceae	Sphingorhabdus	4	4.70042e-06	0	0	0	2	0	0	0	0	0	2	0	0	0	0	0
denovo27871	Proteobacteria	Gammaproteobacteria	Pseudomonadales	Moraxellaceae	Perlucidibaca	4	4.70042e-06	0	0	3	0	0	0	1	0	0	0	0	0	0	0	0
denovo28036	Proteobacteria	Betaproteobacteria	Hydrogenophilales	Hydrogenophilaceae	Thiobacter	4	4.70042e-06	0	0	0	0	0	3	0	0	0	0	0	0	0	0	1
denovo28107	Proteobacteria	Alphaproteobacteria	Rhodospirillales	Acetobacteraceae	Acidiphilium	4	4.70042e-06	0	1	0	0	0	0	0	0	0	2	0	0	0	0	1
denovo28272	Proteobacteria	Deltaproteobacteria	Myxococcales	unclassified	unclassified	4	4.70042e-06	0	0	0	0	0	2	0	0	0	0	0	0	0	0	2
denovo28355	Proteobacteria	Alphaproteobacteria	Sphingomonadales	Sphingomonadaceae	unclassified	4	4.70042e-06	0	0	0	0	0	0	0	0	0	0	0	0	4	0	0
denovo28868	Proteobacteria	Alphaproteobacteria	Caulobacterales	Caulobacteraceae	unclassified	4	4.70042e-06	0	0	0	0	0	0	2	0	0	0	0	2	0	0	0
denovo28965	Proteobacteria	Betaproteobacteria	Rhodocyclales	Rhodocyclaceae	Uliginosibacterium	4	4.70042e-06	0	0	0	0	0	0	3	0	1	0	0	0	0	0	0
denovo29105	Proteobacteria	Alphaproteobacteria	Rhodospirillales	I-10	unclassified	4	4.70042e-06	0	1	0	0	0	1	0	1	0	0	0	1	0	0	0
denovo29219	Proteobacteria	Alphaproteobacteria	Caulobacterales	Hyphomonadaceae	unclassified	4	4.70042e-06	0	0	0	0	0	0	0	0	0	0	4	0	0	0	0
denovo29585	Proteobacteria	Epsilonproteobacteria	Campylobacterales	Helicobacteraceae	Sulfurimonas	4	4.70042e-06	4	0	0	0	0	0	0	0	0	0	0	0	0	0	0
denovo29710	Proteobacteria	Betaproteobacteria	Burkholderiales	Comamonadaceae	unclassified	4	4.70042e-06	0	0	0	0	0	1	0	1	0	0	1	0	1	0	0
denovo29868	Proteobacteria	Gammaproteobacteria	Methylococcales	Methylococcaceae	Methylocaldum	4	4.70042e-06	0	0	0	0	0	0	0	1	0	0	0	0	1	0	2
denovo30269	Proteobacteria	Betaproteobacteria	Burkholderiales	Comamonadaceae	unclassified	4	4.70042e-06	0	0	0	0	0	0	0	0	0	0	0	0	0	4	0
denovo30281	Proteobacteria	Betaproteobacteria	Burkholderiales	Burkholderiaceae	Ralstonia	4	4.70042e-06	0	1	0	0	0	2	0	0	0	0	0	0	0	0	1
denovo30489	Proteobacteria	Betaproteobacteria	Burkholderiales	Comamonadaceae	unclassified	4	4.70042e-06	0	0	0	0	0	4	0	0	0	0	0	0	0	0	0
denovo30668	Proteobacteria	Alphaproteobacteria	Caulobacterales	Caulobacteraceae	Phenylobacterium	4	4.70042e-06	0	0	0	0	0	0	0	0	0	2	0	2	0	0	0
denovo31174	Proteobacteria	Alphaproteobacteria	Sphingomonadales	unclassified	unclassified	4	4.70042e-06	0	0	0	0	0	0	0	0	0	0	0	0	0	0	4
denovo3138	Proteobacteria	Deltaproteobacteria	Sva0485	unclassified delta proteobacterium	unclassified	4	4.70042e-06	0	2	1	0	0	0	1	0	0	0	0	0	0	0	0
denovo31658	Proteobacteria	Deltaproteobacteria	Bradymonadales	unclassified delta proteobacterium	unclassified	4	4.70042e-06	0	0	0	0	0	0	0	0	0	0	0	3	0	0	1
denovo31757	Proteobacteria	Gammaproteobacteria	Methylococcales	Methylococcaceae	Methyloparacoccus	4	4.70042e-06	0	1	0	0	0	0	0	0	0	0	0	0	0	3	0
denovo32312	Proteobacteria	Betaproteobacteria	Burkholderiales	Comamonadaceae	unclassified	4	4.70042e-06	0	0	0	0	0	2	1	0	0	0	0	1	0	0	0
denovo33163	Proteobacteria	Alphaproteobacteria	Rhizobiales	unclassified	unclassified	4	4.70042e-06	0	0	0	0	0	0	0	0	0	4	0	0	0	0	0
denovo33560	Proteobacteria	Alphaproteobacteria	Rhodospirillales	Acetobacteraceae	Acidiphilium	4	4.70042e-06	0	0	0	0	0	0	2	0	1	0	0	0	0	1	0
denovo3443	Proteobacteria	Gammaproteobacteria	Chromatiales	Chromatiaceae	Rheinheimera	4	4.70042e-06	0	0	0	0	1	2	0	1	0	0	0	0	0	0	0
denovo34513	Proteobacteria	Gammaproteobacteria	Xanthomonadales	unclassified	unclassified	4	4.70042e-06	0	1	0	0	0	0	0	0	0	2	0	0	1	0	0
denovo3479	Proteobacteria	Betaproteobacteria	Burkholderiales	Comamonadaceae	Pelomonas	4	4.70042e-06	0	0	0	0	0	1	0	0	0	1	0	0	1	0	1
denovo35496	Proteobacteria	Alphaproteobacteria	Rhodospirillales	Acetobacteraceae	unclassified	4	4.70042e-06	0	0	0	0	0	1	2	1	0	0	0	0	0	0	0
denovo35505	Proteobacteria	Gammaproteobacteria	Xanthomonadales	Xanthomonadaceae	Arenimonas	4	4.70042e-06	0	0	0	0	0	0	0	1	0	0	0	0	0	0	3
denovo35589	Proteobacteria	Deltaproteobacteria	Bdellovibrionales	Bdellovibrionaceae	OM27 clade	4	4.70042e-06	0	0	2	0	0	0	0	0	0	1	0	0	0	1	0
denovo36014	Proteobacteria	Deltaproteobacteria	Myxococcales	Sandaracinaceae	unclassified	4	4.70042e-06	0	0	0	0	0	0	0	0	0	0	4	0	0	0	0
denovo36289	Proteobacteria	Betaproteobacteria	Nitrosomonadales	Nitrosomonadaceae	unclassified	4	4.70042e-06	0	0	0	0	0	0	2	1	0	0	0	1	0	0	0
denovo36326	Proteobacteria	Betaproteobacteria	Rhodocyclales	Rhodocyclaceae	unclassified	4	4.70042e-06	0	4	0	0	0	0	0	0	0	0	0	0	0	0	0
denovo36534	Proteobacteria	Alphaproteobacteria	Rhodospirillales	Acetobacteraceae	Acidocella	4	4.70042e-06	0	0	3	0	0	0	0	0	1	0	0	0	0	0	0
denovo36683	Proteobacteria	Alphaproteobacteria	Caulobacterales	Caulobacteraceae	unclassified	4	4.70042e-06	0	0	0	0	0	0	0	0	0	0	1	1	0	1	1
denovo36789	Proteobacteria	Betaproteobacteria	Burkholderiales	Comamonadaceae	Limnohabitans	4	4.70042e-06	0	0	0	0	0	2	0	0	0	0	1	0	0	0	1
denovo36806	Proteobacteria	Betaproteobacteria	Burkholderiales	Comamonadaceae	unclassified	4	4.70042e-06	0	1	0	1	0	1	0	0	0	0	1	0	0	0	0
denovo37182	Proteobacteria	Alphaproteobacteria	Rhizobiales	Methylobacteriaceae	unclassified	4	4.70042e-06	0	0	0	0	0	0	0	0	0	0	0	0	0	0	4
denovo37786	Proteobacteria	Alphaproteobacteria	Caulobacterales	Caulobacteraceae	unclassified	4	4.70042e-06	0	0	0	1	0	1	0	0	0	0	0	0	0	2	0
denovo38208	Proteobacteria	Gammaproteobacteria	Thiotrichales	Thiotrichaceae	Thiothrix	4	4.70042e-06	0	0	0	0	0	0	0	0	0	4	0	0	0	0	0
denovo38348	Proteobacteria	Alphaproteobacteria	Sphingomonadales	Sphingomonadaceae	Novosphingobium	4	4.70042e-06	0	1	0	0	0	1	0	1	0	0	0	0	0	0	1
denovo38503	Proteobacteria	Betaproteobacteria	Burkholderiales	Burkholderiaceae	Limnobacter	4	4.70042e-06	0	0	0	0	0	3	0	0	1	0	0	0	0	0	0
denovo38715	Proteobacteria	Alphaproteobacteria	Rickettsiales	Rickettsiaceae	unclassified	4	4.70042e-06	0	0	0	0	0	0	0	0	0	0	4	0	0	0	0
denovo39046	Proteobacteria	Alphaproteobacteria	Rickettsiales	Holosporaceae	unclassified	4	4.70042e-06	0	0	0	0	2	0	0	1	1	0	0	0	0	0	0
denovo39223	Proteobacteria	Betaproteobacteria	Neisseriales	Neisseriaceae	Leeia	4	4.70042e-06	0	0	0	0	0	0	1	1	0	0	2	0	0	0	0
denovo39836	Proteobacteria	Betaproteobacteria	Burkholderiales	Comamonadaceae	unclassified	4	4.70042e-06	0	0	0	0	0	0	0	0	0	0	0	4	0	0	0
denovo3994	Proteobacteria	Deltaproteobacteria	Bdellovibrionales	Bdellovibrionaceae	OM27 clade	4	4.70042e-06	4	0	0	0	0	0	0	0	0	0	0	0	0	0	0
denovo40522	Proteobacteria	Alphaproteobacteria	Rhizobiales	Phyllobacteriaceae	Hoeflea	4	4.70042e-06	0	0	0	0	0	0	0	0	0	0	1	3	0	0	0
denovo40620	Proteobacteria	Gammaproteobacteria	Xanthomonadales	JTB255 marine benthic group	unclassified	4	4.70042e-06	0	0	0	0	0	0	0	2	0	2	0	0	0	0	0
denovo40689	Proteobacteria	Betaproteobacteria	Burkholderiales	Comamonadaceae	unclassified	4	4.70042e-06	0	0	0	0	0	2	1	0	0	1	0	0	0	0	0
denovo41196	Proteobacteria	Alphaproteobacteria	Sphingomonadales	Sphingomonadaceae	Novosphingobium	4	4.70042e-06	1	0	0	0	0	0	0	0	0	0	0	1	0	2	0
denovo41324	Proteobacteria	Proteobacteria Incertae Sedis	Unknown Order	Unknown Family	Candidatus Tenderia	4	4.70042e-06	0	0	0	0	0	0	0	0	0	4	0	0	0	0	0
denovo41544	Proteobacteria	Betaproteobacteria	Burkholderiales	Comamonadaceae	unclassified	4	4.70042e-06	0	0	0	1	0	0	0	0	0	1	0	1	0	0	1
denovo41651	Proteobacteria	Betaproteobacteria	Burkholderiales	Oxalobacteraceae	Undibacterium	4	4.70042e-06	0	0	0	1	0	3	0	0	0	0	0	0	0	0	0
denovo41965	Proteobacteria	Gammaproteobacteria	Acidithiobacillales	unclassified	unclassified	4	4.70042e-06	4	0	0	0	0	0	0	0	0	0	0	0	0	0	0
denovo4198	Proteobacteria	Gammaproteobacteria	Xanthomonadales	Xanthomonadaceae	unclassified	4	4.70042e-06	0	0	0	0	0	0	1	0	1	0	0	0	1	1	0
denovo42156	Proteobacteria	Gammaproteobacteria	Cellvibrionales	Cellvibrionaceae	Cellvibrio	4	4.70042e-06	0	0	0	1	0	0	0	0	0	1	2	0	0	0	0
denovo42400	Proteobacteria	Alphaproteobacteria	Sphingomonadales	Sphingomonadaceae	Sphingomonas	4	4.70042e-06	0	0	0	0	0	0	0	0	0	0	0	0	0	0	4
denovo42908	Proteobacteria	Deltaproteobacteria	Myxococcales	Haliangiaceae	Haliangium	4	4.70042e-06	0	3	0	0	0	0	1	0	0	0	0	0	0	0	0
denovo43428	Proteobacteria	Alphaproteobacteria	Sphingomonadales	Sphingomonadaceae	unclassified	4	4.70042e-06	0	0	0	2	0	1	0	0	0	0	1	0	0	0	0
denovo43452	Proteobacteria	Gammaproteobacteria	Xanthomonadales	Xanthomonadaceae	Arenimonas	4	4.70042e-06	0	2	1	0	0	0	0	0	0	0	0	0	0	0	1
denovo4375	Proteobacteria	Alphaproteobacteria	Caulobacterales	Caulobacteraceae	unclassified	4	4.70042e-06	0	0	0	0	0	0	2	1	1	0	0	0	0	0	0
denovo43860	Proteobacteria	Gammaproteobacteria	Pseudomonadales	Pseudomonadaceae	Pseudomonas	4	4.70042e-06	0	1	0	0	0	2	0	0	0	0	0	1	0	0	0
denovo44111	Proteobacteria	Alphaproteobacteria	Rickettsiales	Rickettsiales Incertae Sedis	unclassified	4	4.70042e-06	0	0	0	0	0	4	0	0	0	0	0	0	0	0	0
denovo44500	Proteobacteria	Betaproteobacteria	Rhodocyclales	Rhodocyclaceae	Dechloromonas	4	4.70042e-06	0	0	0	0	0	0	0	0	1	0	2	0	1	0	0
denovo44730	Proteobacteria	Betaproteobacteria	Burkholderiales	Comamonadaceae	unclassified	4	4.70042e-06	0	0	1	0	0	2	0	0	0	1	0	0	0	0	0
denovo44927	Proteobacteria	Alphaproteobacteria	Rhodobacterales	Rhodobacteraceae	Paracoccus	4	4.70042e-06	0	0	1	0	0	1	0	0	0	0	0	0	0	1	1
denovo4930	Proteobacteria	Betaproteobacteria	Methylophilales	Methylophilaceae	unclassified	4	4.70042e-06	3	1	0	0	0	0	0	0	0	0	0	0	0	0	0
denovo5058	Proteobacteria	Alphaproteobacteria	Rhizobiales	unclassified	unclassified	4	4.70042e-06	0	0	1	0	0	0	0	0	0	0	0	0	0	0	3
denovo5129	Proteobacteria	Gammaproteobacteria	Xanthomonadales	Xanthomonadaceae	unclassified	4	4.70042e-06	0	0	0	1	0	0	0	1	0	0	1	1	0	0	0
denovo5406	Proteobacteria	Betaproteobacteria	unclassified	unclassified	unclassified	4	4.70042e-06	0	0	0	0	0	4	0	0	0	0	0	0	0	0	0
denovo5461	Proteobacteria	Alphaproteobacteria	Rickettsiales	SAR116 clade	unclassified	4	4.70042e-06	0	0	0	0	1	0	0	0	0	1	1	0	1	0	0
denovo5550	Proteobacteria	Alphaproteobacteria	Rhodospirillales	Acetobacteraceae	Roseomonas	4	4.70042e-06	0	0	0	0	0	3	0	0	0	0	0	1	0	0	0
denovo5741	Proteobacteria	Betaproteobacteria	Burkholderiales	Comamonadaceae	Acidovorax	4	4.70042e-06	0	0	0	0	1	1	0	0	0	0	1	0	1	0	0
denovo5811	Proteobacteria	Deltaproteobacteria	Bdellovibrionales	Bdellovibrionaceae	OM27 clade	4	4.70042e-06	0	0	1	0	0	0	0	3	0	0	0	0	0	0	0
denovo6354	Proteobacteria	Alphaproteobacteria	Rhizobiales	Phyllobacteriaceae	Aliihoeflea	4	4.70042e-06	0	0	4	0	0	0	0	0	0	0	0	0	0	0	0
denovo6367	Proteobacteria	Gammaproteobacteria	Xanthomonadales	Xanthomonadaceae	unclassified	4	4.70042e-06	0	1	0	0	0	1	0	2	0	0	0	0	0	0	0
denovo6537	Proteobacteria	Gammaproteobacteria	Cellvibrionales	Cellvibrionaceae	Cellvibrio	4	4.70042e-06	0	0	0	4	0	0	0	0	0	0	0	0	0	0	0
denovo6539	Proteobacteria	Deltaproteobacteria	Bdellovibrionales	Bacteriovoracaceae	Peredibacter	4	4.70042e-06	0	0	0	0	0	1	0	0	0	0	0	0	0	3	0
denovo671	Proteobacteria	Alphaproteobacteria	Rhodospirillales	Acetobacteraceae	Roseomonas	4	4.70042e-06	0	0	0	0	0	0	1	1	0	0	0	2	0	0	0
denovo7123	Proteobacteria	Gammaproteobacteria	Cellvibrionales	Cellvibrionaceae	Cellvibrio	4	4.70042e-06	0	0	0	2	0	1	1	0	0	0	0	0	0	0	0
denovo7293	Proteobacteria	Alphaproteobacteria	Sphingomonadales	Sphingomonadaceae	Sphingomonas	4	4.70042e-06	0	0	0	0	0	1	0	0	0	0	0	0	1	1	1
denovo8066	Proteobacteria	Betaproteobacteria	Neisseriales	Neisseriaceae	unclassified	4	4.70042e-06	0	1	0	1	0	1	1	0	0	0	0	0	0	0	0
denovo9227	Proteobacteria	Betaproteobacteria	Rhodocyclales	Rhodocyclaceae	unclassified	4	4.70042e-06	0	0	0	0	1	0	0	0	0	0	1	2	0	0	0
denovo9575	Proteobacteria	Betaproteobacteria	Burkholderiales	Comamonadaceae	unclassified	4	4.70042e-06	0	0	0	0	0	0	0	0	2	1	0	0	0	0	1
denovo9635	Proteobacteria	Deltaproteobacteria	Bdellovibrionales	Bdellovibrionaceae	OM27 clade	4	4.70042e-06	4	0	0	0	0	0	0	0	0	0	0	0	0	0	0
denovo979	Proteobacteria	Betaproteobacteria	SC-I-84	unclassified	unclassified	4	4.70042e-06	0	1	0	0	0	0	0	0	0	0	1	0	1	1	0
denovo13069	Planctomycetes	Planctomycetacia	Planctomycetales	Planctomycetaceae	Planctomyces	4	4.70042e-06	0	0	0	0	0	1	0	0	0	0	0	0	0	0	3
denovo14439	Planctomycetes	Phycisphaerae	Phycisphaerales	Phycisphaeraceae	SM1A02	4	4.70042e-06	0	0	0	0	0	0	0	0	0	0	0	1	0	3	0
denovo15720	Planctomycetes	Planctomycetacia	Planctomycetales	Planctomycetaceae	Pirellula	4	4.70042e-06	0	0	0	0	0	0	0	0	0	0	0	0	0	0	4
denovo1620	Planctomycetes	Pla4 lineage	unclassified	unclassified	unclassified	4	4.70042e-06	0	0	0	0	0	0	0	0	0	0	0	0	0	0	4
denovo16431	Planctomycetes	Phycisphaerae	Pla1 lineage	unclassified	unclassified	4	4.70042e-06	4	0	0	0	0	0	0	0	0	0	0	0	0	0	0
denovo16914	Planctomycetes	OM190	unclassified	unclassified	unclassified	4	4.70042e-06	4	0	0	0	0	0	0	0	0	0	0	0	0	0	0
denovo23740	Planctomycetes	vadinHA49	unclassified	unclassified	unclassified	4	4.70042e-06	4	0	0	0	0	0	0	0	0	0	0	0	0	0	0
denovo25401	Planctomycetes	vadinHA49	unclassified	unclassified	unclassified	4	4.70042e-06	1	3	0	0	0	0	0	0	0	0	0	0	0	0	0
denovo6627	Planctomycetes	Phycisphaerae	Phycisphaerales	Phycisphaeraceae	CL500-3	4	4.70042e-06	1	2	0	1	0	0	0	0	0	0	0	0	0	0	0
denovo7901	Planctomycetes	Phycisphaerae	Phycisphaerales	Phycisphaeraceae	CL500-3	4	4.70042e-06	0	0	0	0	0	0	0	0	0	0	0	0	2	1	1
denovo33768	Peregrinibacteria	unclassified	unclassified	unclassified	unclassified	4	4.70042e-06	4	0	0	0	0	0	0	0	0	0	0	0	0	0	0
denovo13641	Parcubacteria	unclassified	unclassified	unclassified	unclassified	4	4.70042e-06	0	0	0	0	0	4	0	0	0	0	0	0	0	0	0
denovo337	Parcubacteria	unclassified	unclassified	unclassified	unclassified	4	4.70042e-06	0	0	0	0	0	4	0	0	0	0	0	0	0	0	0
denovo15335	Omnitrophica	unclassified	unclassified	unclassified	unclassified	4	4.70042e-06	0	2	0	0	0	2	0	0	0	0	0	0	0	0	0
denovo5359	Omnitrophica	unclassified	unclassified	unclassified	unclassified	4	4.70042e-06	0	0	0	0	0	3	0	0	0	0	0	0	0	0	1
denovo18678	Nitrospirae	Nitrospira	Nitrospirales	Nitrospiraceae	unclassified	4	4.70042e-06	0	0	0	0	1	3	0	0	0	0	0	0	0	0	0
denovo24810	Microgenomates	Candidatus Collierbacteria	unclassified	unclassified	unclassified	4	4.70042e-06	4	0	0	0	0	0	0	0	0	0	0	0	0	0	0
denovo14119	KSB3 (Modulibacteria)	unclassified	unclassified	unclassified	unclassified	4	4.70042e-06	4	0	0	0	0	0	0	0	0	0	0	0	0	0	0
[truncated: 2,766 more rows]
