# Supplementary material for: Particle-Associated Microbial Community in a Subtropical Lake During Thermal Mixing and Phytoplankton Succession
Source: Front Microbiol. 2019 Sep 13;10:2142. doi: 10.3389/fmicb.2019.02142 (PMC6753980; doi:10.3389/fmicb.2019.02142)
Supplement: Supplementary file 3 [file Table_3.XLSX]

## Sheet: Sheet1
r
OTU	denovo39871	denovo17819	denovo31206	denovo37243	denovo45823	denovo44308	denovo36886	denovo32843	denovo22788	denovo27244	denovo16992	denovo8966	denovo21353	denovo36215	denovo4595	denovo10073	denovo40922	denovo32336	denovo15105	denovo32107	denovo23471	denovo32412	denovo38472	denovo20086	denovo22912	denovo38587	denovo6730	denovo37192	denovo19025	denovo343	denovo38873	denovo42988	denovo27494	denovo24854	denovo12685	denovo4134	denovo14607	denovo30086	denovo16161	denovo1846	denovo32973	denovo45546	denovo38887	denovo30959	denovo26897	denovo41150	denovo6612	denovo13784	denovo15326
taxonomy	Roseomonas	Brevundimonas OTU 17819	Cellvibrio OTU 31206	Xanthomonadaceae OTU 37243	Cellvibrio OTU 45823	Candidatus Megaira	Rheinheimera OTU 36886	Rhodobacter OTU 32843	Phenylobacterium	Limnohabitans	Aeromonas	Sphingomonas OTU 8966	Nitrosomonadaceae OTU 21353	Flavobacterium OTU 36215	Flavobacterium OTU 4595	Methylomonas	Flavobacterium	Candidatus Hepatincola	Leeia OTU 15105	Massilia	Flavobacterium OTU 23471	Silanimonas	Caldilineaceae OTU 38472	Hirschia	Rhizobiales OTU 22912	Holosporaceae OTU 38587	Spongiibacteraceae OTU 6730	Phycisphaeraceae OTU 37192	Paracoccus OTU 19025	Saprospiraceae OTU 343	Hyphomonas	Alcaligenaceae OTU 42988	Peredibacter	Sphingobacteriales OTU 24854	Xanthomonadales OTU 12685	Comamonadaceae OTU 4134	Hydrogenophaga	Pasteuria	Sandaracinaceae OTU 16161	Collimonas	Lacibacterium aquatile	Methyloparacoccus OTU 45546	Gammaproteobacteria OTU 38887	Rhodospirillales OTU 30959	Caedibacter caryophilus	Brevundimonas OTU 41150	Deinococcus OTU 6612	Rhodobacter OTU 13784	Saprospiraceae OTU 15326
NH4	-0.253571	-0.442857	0.260714	-0.285714	0.279291	0.446429	0.749109	-0.0965148	-0.832143	-0.514286	0.742857	-0.467857	0.503571	-0.770331	0.482143	0.59965	-0.297761	-0.325	-0.526147	-0.542857	-0.105451	-0.64754	-0.767857	0.810714	0.13941	-0.715702	0.537981	-0.173369	-0.0965148	0.577818	-0.670842	-0.830055	-0.805949	0.422183	-0.682753	-0.196429	-0.486149	0.50538	-0.826477	0.272331	-0.421805	0.00541548	-0.0483006	0.341376	0.284182	-0.57348	-0.847331	-0.0178731	0.0948123
PH	0.339893	0.516995	-0.273703	0.418605	-0.430517	-0.508051	-0.730701	-0.0662489	0.826477	0.307693	-0.577818	0.255814	-0.368516	0.902418	-0.561718	-0.726623	0.307279	-0.0322004	0.365533	0.254025	0.0367055	0.688233	0.55814	-0.715565	-0.317816	0.661278	-0.585497	0.150403	-0.104745	-0.600358	0.591398	0.767921	0.894229	-0.333333	0.692928	0.368516	0.482543	-0.536805	0.792115	-0.326117	0.477171	0.124779	-0.0188172	-0.636527	-0.31692	0.339318	0.709223	-0.239928	-0.137097
Peridiniopsis	0.246429	0.55	-0.321429	0.364286	-0.371186	-0.392857	-0.577065	0.141198	0.821429	0.267857	-0.5	0.378571	-0.275	0.941913	-0.435714	-0.734301	0.346192	-0.0821429	0.349564	0.303571	0.243074	0.579378	0.528571	-0.571429	-0.302056	0.697765	-0.341376	0.194817	0.0893655	-0.513418	0.531307	0.740609	0.833614	-0.214669	0.745309	0.421429	0.462913	-0.620076	0.781754	-0.335454	0.448615	0.0379084	0.161002	-0.507596	-0.226988	0.473121	0.701494	-0.0947275	0.0268337
temperature	-0.107143	-0.075	-0.617857	-0.0642857	-0.787419	0.196429	-0.523301	0.0357462	0.607143	0.178571	-0.242857	0.485714	-0.721429	0.521895	-0.285714	-0.0879726	-0.14888	0.353571	0.0666694	0.489286	0.375335	0.00538122	0.521429	-0.660714	0.486149	0.421529	-0.336014	0.697051	0.0339589	-0.644008	0.0787121	0.728087	0.328281	-0.656531	0.73101	-0.160714	0.647007	-0.465953	0.497317	-0.548269	-0.187668	0.61556	0.123435	-0.702413	0.389634	0.369178	0.664573	-0.307417	-0.0125224
Nitrate	0.282143	0.525	0.0892857	0.25	0.185593	-0.707143	-0.462369	-0.00893655	0.492857	0.65	-0.628571	0.142857	0.05	0.512958	-0.317857	-0.705576	0.534535	-0.0464286	0.760391	0.189286	-0.393208	0.834089	0.482143	-0.467857	-0.686327	0.478929	-0.527257	-0.468275	0.028597	-0.168158	0.765654	0.397138	0.682383	-0.080501	0.0965148	0.492857	0.0142985	-0.154123	0.483006	0.284955	0.630921	-0.402551	-0.332738	-0.0589813	-0.609473	0.197134	0.465201	0.214477	-0.0751343
Microcystis_16s	0.542857	0.767857	0.460714	0.592857	0.409026	-0.739286	-0.0609323	-0.230563	0.164286	-0.153571	-0.167857	-0.467857	0.467857	0.509384	-0.146429	-0.696599	0.636778	-0.460714	0.00180188	-0.357143	-0.0393208	0.679827	-0.207143	0.171429	-0.884719	0.089687	-0.023235	-0.516533	-0.521895	-0.187836	0.613597	-0.0912345	0.503488	0.610019	-0.0375335	0.567857	-0.391421	-0.225808	0.29517	0.23626	0.813226	-0.56682	-0.0536673	0.0125112	-0.748883	-0.211471	-0.153221	-0.0983021	0.157424
Microcystis	0.542857	0.760714	-0.00714286	0.607143	0.324337	-0.528571	-0.0681008	0.162645	0.282143	-0.121429	-0.153571	-0.235714	0.357143	0.568365	-0.471429	-0.707371	0.233186	-0.392857	0.120726	-0.128571	-0.0107239	0.658303	-0.0607143	0.0714286	-0.713137	0.439466	-0.0303843	-0.336014	-0.209115	-0.144902	0.465117	0.134168	0.534841	0.382827	0.0607686	0.4	-0.291332	-0.200718	0.250448	0.216422	0.605898	-0.357422	0.162791	0.0714924	-0.427167	-0.0394268	0.0664573	0.146559	0.0876567
TDP	-0.110714	-0.414286	-0.525	-0.3	-0.248659	0.567857	-0.0107528	0.30563	-0.0357143	-0.0964286	0.253571	0.189286	-0.439286	-0.382485	-0.00357143	0.486542	-0.803596	0.592857	-0.122527	0.185714	0.296694	-0.565028	0.0821429	-0.075	0.816801	-0.0556059	0.0732797	0.675603	0.153709	-0.041145	-0.413239	0.132379	-0.505332	-0.50984	0.023235	-0.771429	0.173369	0.100359	-0.169947	-0.209208	-0.750671	0.436849	0.316637	0.0571939	0.645219	-0.0322583	0.0110762	0.0357462	0.041145
Peridinium	-0.314286	-0.417857	-0.185714	-0.682143	0.419837	0.485714	0.534054	0.554066	-0.460714	-0.110714	0.414286	-0.0714286	0.307143	-0.670242	-0.0642857	0.554766	-0.532741	-0.228571	-0.194602	-0.0428571	0.221627	-0.602697	-0.264286	0.457143	0.350313	-0.299555	0.248436	-0.0732797	-0.0196604	0.31306	-0.567085	-0.483006	-0.772752	0.0983901	-0.420018	-0.317857	-0.218052	0.16846	-0.749554	0.308401	-0.643432	-0.05596	0.41145	0.387846	0.30563	-0.329751	-0.406128	0.516533	0.29517
Turbidity	0.492857	0.689286	-0.328571	0.396429	-0.167574	-0.242857	-0.415773	0.0768544	0.582143	0.0214286	-0.210714	0.0321429	-0.0214286	0.779268	-0.482143	-0.551175	0.254711	-0.0714286	0.0612637	0.117857	0.423593	0.487897	0.210714	-0.246429	-0.282395	0.582966	-0.0983021	0.109026	-0.353888	-0.497317	0.536673	0.504473	0.510865	0.00715565	0.536193	0.292857	0.164433	-0.512548	0.502684	-0.178548	0.427167	-0.0649858	0.372094	-0.316354	-0.148347	0.100359	0.317518	-0.0857909	0.186047
Oxygen	0.396429	0.696429	0.0964286	0.307143	0.378394	-0.382143	0.132617	-0.0697051	0.110714	-0.0357143	-0.203571	-0.225	0.507143	0.441466	-0.353571	-0.4255	0.543503	-0.560714	-0.0324337	-0.114286	0.023235	0.572203	-0.128571	0.175	-0.713137	0.276236	0.134048	-0.49866	-0.386059	-0.255814	0.484795	-0.0500895	0.367011	0.55814	-0.00536193	0.578571	-0.420018	-0.322583	0.0500895	0.378738	0.725648	-0.418797	0.0679786	0.144772	-0.412869	-0.0537638	-0.051689	0.210903	0.177102
[truncated: 51 more columns]
